# Supplementary material for: An accurate prediction model to identify undiagnosed at-risk patients with COPD: a cross-sectional case-finding study
Source: NPJ Prim Care Respir Med. 2019 May 28;29:22. doi: 10.1038/s41533-019-0135-9 (PMC6538645; doi:10.1038/s41533-019-0135-9)
Supplement: Supplementary file 2 — Dataset [file 41533_2019_135_MOESM2_ESM.xlsx]

## Sheet: Development cohort
age	sex	BestPEFR	PEFRperpred	smoker	PY	VGHCATsum	VGHCAT1	VGHCAT2	VGHCAT3	VGHCAT4	VGHCAT5	VGHCAT6	VGHCAT7	VGHCAT8	fvc	fvcpred	fev1	fev1pred	fev1fvc	pfvc	pfvcpred	fvcchg	pfev1	pfev1pred	fev1chg	pfev1fvc	COPDdiagnosis	copdgoldSTAGE	stage24COPD	FEV1stage	PRE_Age	PRE_bestPEF	PRE_PEFRper	PRE_PY	PRE_CATsum	PRE_euqation	COPDpropability
61	1	570	108.16	1	26	3	1	1	1	0	0	0	0	0	3.29	81	2.7	90	82	3.32099	82	1	2.69	89	0	81	0	0	0	1	0.35437	0.0901897	0.15706	0.406144	0.369154	0.0753801	0.0753801
87	1	450	100.9	2	16	0	0	0	0	0	0	0	0	0	2.96	92	2.08	100	70	3	93	1	2.22	107	7	74	0	0	0	1	0.697078	0.296847	0.218817	0.364675	0.30077	0.214317	0.214317
88	1	260	70.27	1	18	6	2	1	1	2	0	0	0	0	1.97	65	1.26	65	64	2.06944	68	5	1.49	77	18	72	0	0	0	2	0.70859	0.807188	0.61004	0.372832	0.44323	0.648572	0.648572
55	1	350	70	1	122	8	2	1	0	3	0	0	1	1	3.78	110	1.93	71	51	3.48276	100	-9	2.02	74	5	58	1	2	1	2	0.282793	0.585432	0.613641	0.786167	0.494282	0.692748	0.692748
57	1	410	75.93	2	16	6	2	2	2	0	0	0	0	0	3.26	82	2.38	79	73	3.66667	92	12	2.64	87	11	72	0	0	0	1	0.30568	0.406279	0.532364	0.364675	0.44323	0.251699	0.251699
83	1	300	71.43	2	26	14	3	2	1	3	3	0	1	1	2.34	88	1.45	82	62	2.28571	85	-3	1.6	91	10	70	0	0	0	1	0.648605	0.720884	0.594437	0.406144	0.643984	0.71073	0.71073
88	1	340	76.4	2	31	30	3	2	2	5	5	5	5	3	1.72	54	1.42	69	69	2.11594	60	12	1.46	71	3	69	1	2	1	2	0.70859	0.614404	0.525788	0.427433	0.903281	0.864291	0.864291
48	1	540	93.1	2	26	8	5	0	1	0	0	0	1	1	4.38	100	3.64	106	83	4.58537	105	5	3.76	109	3	82	0	0	0	1	0.211395	0.124654	0.302682	0.406144	0.494282	0.11166	0.11166
87	1	250	53.76	1	67	12	2	2	1	3	0	0	2	2	2.51	72	2.06	90	82	2.82278	80	12	2.23	97	8	79	0	0	0	1	0.697078	0.825287	0.798125	0.583798	0.595683	0.920397	0.920397
87	1	140	36.84	2	22	13	1	1	1	3	3	0	2	2	1.58	74	0.76	57	48	1.975	92	24	0.79	59	4	40	1	2	1	2	0.697078	0.946889	0.910908	0.389359	0.620131	0.934493	0.934493
53	1	360	73.47	1	40	8	1	0	3	4	0	0	0	0	1.49	53	1.18	51	69	1.6087	50	-4	1.11	48	-5	69	1	3	1	3	0.260976	0.555858	0.566548	0.466388	0.494282	0.336924	0.336924
47	1	440	78.01	1	21	2	0	2	0	0	0	0	0	0	3.54	82	2.7	79	76	3.56	82	1	2.67	79	-1	75	0	0	0	2	0.202351	0.322652	0.503209	0.385201	0.345598	0.143013	0.143013
57	2	300	81.08	1	16	2	1	1	0	0	0	0	0	0	2.55	99	2.17	104	85	2.47727	96	-3	2.18	104	0	88	0	0	0	1	0.30568	0.720884	0.460193	0.364675	0.345598	0.172799	0.172799
57	1	230	42.99	1	42	15	5	4	2	0	0	0	1	3	3.04	78	1.5	51	49	3.16071	81	4	1.77	60	18	56	1	2	1	2	0.30568	0.857427	0.878618	0.475118	0.667144	0.805102	0.805102
89	1	260	61.9	2	33	12	3	3	2	0	0	0	2	2	1.94	63	1.3	67	67	2.03226	66	4	1.26	65	-3	62	1	2	1	2	0.719841	0.807188	0.714533	0.43603	0.595683	0.836019	0.836019
67	1	480	109.09	2	82	15	4	4	4	1	0	0	0	2	2.56	84	1.73	76	67	2.60294	85	1	1.77	78	2	68	1	2	1	2	0.433122	0.227128	0.150269	0.645927	0.667144	0.31639	0.31639
69	2	180	55.38	1	52	18	4	4	0	4	0	4	2	0	2.1	84	1.22	63	58	2.12281	86	2	1.21	63	-1	57	1	2	1	2	0.460366	0.91666	0.783069	0.518888	0.731664	0.841493	0.841493
66	1	620	119.23	1	21	2	1	1	0	0	0	0	0	0	3.77	94	3.06	105	81	3.85	95	1	3.08	105	0	80	0	0	0	1	0.41964	0.0514143	0.0909649	0.385201	0.345598	0.049488	0.049488
54	2	360	91.37	1	50	15	5	2	2	0	0	0	3	3	2.54	85	2.03	83	80	2.65	89	4	2.12	87	5	80	0	0	0	1	0.271747	0.555858	0.323571	0.510135	0.667144	0.275453	0.275453
68	2	290	90.63	1	72	8	3	0	3	0	0	0	0	2	1.64	68	1.27	68	78	1.52941	64	-6	1.3	69	2	85	0	0	0	2	0.446704	0.74452	0.332732	0.604914	0.494282	0.410265	0.410265
55	1	540	101.89	1	16	3	1	1	1	0	0	0	0	0	3.32	87	2.76	94	83	3.58889	95	8	3.23	109	1	90	0	0	0	1	0.282793	0.124654	0.209463	0.364675	0.369154	0.067887	0.067887
86	1	330	72.85	2	92	2	1	1	0	0	0	0	0	0	2.28	70	1.7	80	74	2.25974	70	-1	1.74	82	3	77	0	0	0	1	0.685312	0.642587	0.575078	0.6849	0.345598	0.78285	0.78285
76	1	260	54.97	2	65	8	2	1	2	1	1	0	0	1	2	60	1.4	61	70	2.02941	60	1	1.38	60	-1	68	1	2	1	2	0.556513	0.807188	0.786955	0.57526	0.494282	0.837463	0.837463
59	1	460	85.66	2	70	2	0	1	1	0	0	0	0	0	4.07	101	3.29	107	81	4.08861	101	0	3.23	105	-2	79	0	0	0	1	0.329568	0.272276	0.397293	0.59651	0.345598	0.29104	0.29104
86	1	260	60.61	1	73	8	1	1	0	2	2	2	0	0	2.21	75	1.18	62	53	2.42593	81	9	1.31	69	11	54	1	2	1	2	0.685312	0.807188	0.729077	0.609094	0.494282	0.873593	0.873593
70	1	400	93.24	2	41	2	1	1	0	0	0	0	0	0	2.3	80	1.99	95	87	2.4	83	4	2.04	97	2	85	0	0	0	1	0.474088	0.435703	0.301025	0.47075	0.345598	0.231162	0.231162
85	1	340	79.07	1	138	5	3	1	0	1	0	0	0	0	2.81	96	1.94	103	69	2.90278	99	4	2.09	111	7	72	0	0	0	1	0.673304	0.614404	0.488329	0.829529	0.41808	0.856997	0.856997
78	1	320	64.65	1	116	2	1	1	0	0	0	0	0	0	2.82	77	2.17	87	77	2.82895	78	0	2.15	86	-1	76	0	0	0	1	0.583529	0.669817	0.682021	0.767965	0.345598	0.843453	0.843453
80	1	270	60.13	2	16	6	2	1	0	1	0	0	1	1	2.24	73	1.5	72	67	2.41429	78	8	1.69	81	13	70	0	0	0	1	0.610052	0.787696	0.734368	0.364675	0.44323	0.672526	0.672526
81	1	320	68.38	2	76	5	1	1	0	3	0	0	0	0	2.52	75	1.72	76	68	2.5625	76	1	1.64	72	-5	64	1	2	1	2	0.623084	0.669817	0.634974	0.621534	0.41808	0.769303	0.769303
89	1	200	47.73	2	22	2	1	1	0	0	0	0	0	0	2.64	90	1.19	65	45	2.69231	92	2	1.4	77	18	52	1	2	1	2	0.719841	0.896258	0.847255	0.389359	0.345598	0.831771	0.831771
68	1	440	96.7	2	26	5	0	2	3	0	0	0	0	0	2.6	86	2.24	101	86	2.87013	94	10	2.21	99	-2	77	0	0	0	1	0.446704	0.322652	0.261784	0.406144	0.41808	0.179712	0.179712
58	1	340	63.55	2	34	8	3	3	1	1	0	0	0	0	3.78	98	2.73	94	73	3.93243	103	6	2.91	101	7	74	0	0	0	1	0.317504	0.614404	0.695264	0.440343	0.494282	0.486016	0.486016
85	1	260	60.47	2	24	12	2	2	2	2	2	0	1	1	1.77	59	1.5	77	85	1.65591	55	-7	1.54	79	2	93	0	0	0	2	0.673304	0.807188	0.730627	0.397721	0.595683	0.799628	0.799628
40	1	540	93.91	1	34	5	2	0	1	0	0	0	2	0	4.05	97	3.55	104	88	3.98901	96	-1	3.63	107	2	91	0	0	0	1	0.147097	0.124654	0.293169	0.440343	0.41808	0.0743584	0.0743584
53	1	500	92.59	1	66	10	3	3	0	0	0	0	3	1	3.32	85	2.56	84	77	3.46753	89	4	2.67	88	4	77	0	0	0	1	0.260976	0.187537	0.308761	0.579535	0.545454	0.247515	0.247515
60	1	650	123.34	2	26	5	2	0	3	0	0	0	0	0	4.13	108	3.36	117	81	4.18605	110	1	3.6	125	7	86	0	0	0	1	0.341861	0.0363583	0.0735966	0.406144	0.41808	0.0397853	0.0397853
78	1	360	75.79	2	64	5	1	2	0	1	0	0	0	1	2.37	71	1.49	65	63	2.57143	76	8	1.62	71	9	63	1	2	1	2	0.583529	0.555858	0.534321	0.570974	0.41808	0.628617	0.628617
81	1	610	134.07	2	36	9	2	2	2	2	0	0	0	1	3.18	103	2.56	124	80	3.275	106	4	2.62	127	3	80	0	0	0	1	0.623084	0.0576325	0.0416759	0.448995	0.51992	0.0839054	0.0839054
46	1	590	103.51	1	56	8	1	4	3	0	0	0	0	0	4.25	108	3.52	111	83	4.44444	113	5	3.6	114	2	81	0	0	0	1	0.193599	0.0722376	0.194796	0.536352	0.494282	0.0976168	0.0976168
68	1	210	45.16	1	110	9	3	3	0	1	0	0	0	2	2.56	80	1.06	45	41	2.68293	83	3	1.1	47	3	41	1	3	1	3	0.446704	0.884482	0.865012	0.748709	0.51992	0.92352	0.92352
84	1	370	81.32	2	47	7	3	2	0	0	0	0	0	2	2.1	68	1.53	76	72	2.34286	76	10	1.64	82	7	70	0	0	0	1	0.661064	0.525882	0.456847	0.496997	0.468674	0.594433	0.594433
44	1	570	100	1	56	9	3	3	2	0	1	0	0	0	3.19	77	2.62	79	82	3.21176	77	0	2.73	82	4	85	0	0	0	1	0.176965	0.0901897	0.227579	0.536352	0.51992	0.110465	0.110465
60	1	560	104.28	1	90	10	3	4	0	0	0	0	2	1	3.12	79	2.34	79	75	3.06579	78	-1	2.33	78	-1	76	0	0	0	2	0.341861	0.1006	0.188104	0.677289	0.545454	0.267035	0.267035
83	1	130	30.95	2	70	3	1	1	0	1	0	0	0	0	2	73	0.85	46	42	2.07692	75	3	0.81	45	-4	39	1	3	1	3	0.648605	0.952644	0.934351	0.59651	0.369154	0.949139	0.949139
67	1	450	95.74	1	116	14	5	5	0	0	0	0	4	0	3.21	94	2.26	90	70	3.15068	92	-2	2.3	92	2	73	0	0	0	1	0.433122	0.296847	0.272335	0.767965	0.643984	0.583641	0.583641
81	1	450	100	1	63	8	3	1	3	1	0	0	0	0	3.1	96	2.27	104	73	3.61194	112	16	2.42	110	6	67	1	1	0	1	0.623084	0.296847	0.227579	0.566677	0.494282	0.408058	0.408058
57	1	510	94.1	1	16	10	3	3	0	0	0	0	3	1	3.97	100	2.9	96	73	3.85714	97	-2	2.97	98	3	77	0	0	0	1	0.30568	0.169829	0.290963	0.364675	0.545454	0.147305	0.147305
81	1	270	60.13	2	30	5	3	1	0	0	0	0	1	0	2.56	87	1.7	87	67	2.75	94	8	1.76	90	3	64	1	1	0	1	0.623084	0.787696	0.734368	0.423151	0.41808	0.714763	0.714763
78	1	400	81.63	1	28	7	3	3	0	0	0	0	0	1	3.46	96	2.39	97	69	3.64706	100	5	2.48	101	4	68	1	1	0	1	0.583529	0.435703	0.452531	0.414622	0.468674	0.45317	0.45317
82	1	350	83.33	1	46	2	1	0	0	1	0	0	0	0	2.57	93	1.93	105	75	2.51282	91	-2	1.96	107	2	78	0	0	0	1	0.63594	0.585432	0.429004	0.492617	0.345598	0.474729	0.474729
82	1	420	91.3	2	40	11	1	1	0	0	4	0	3	2	2.35	72	1.7	78	72	2.5942	78	9	1.79	83	6	69	1	1	0	1	0.63594	0.377514	0.324432	0.466388	0.57075	0.480585	0.480585
74	1	250	51.98	2	42	12	3	2	1	0	0	0	4	2	2.21	70	1.21	55	55	2.35714	75	7	1.32	60	9	56	1	2	1	2	0.529159	0.825287	0.813751	0.475118	0.595683	0.828492	0.828492
80	1	260	61.9	2	18	5	2	2	0	0	0	0	1	0	2.12	77	1.49	80	70	2.08451	75	-2	1.48	80	-1	71	0	0	0	1	0.610052	0.807188	0.714533	0.372832	0.41808	0.647233	0.647233
81	1	510	127.5	2	16	6	2	2	1	1	0	0	0	0	2.88	118	2.1	130	73	3	123	4	2.13	132	2	71	0	0	0	1	0.623084	0.169829	0.0591716	0.364675	0.44323	0.0733387	0.0733387
79	1	530	111.58	2	38	12	4	4	1	1	1	0	1	0	3.36	95	2.17	90	64	3.57143	101	6	2.25	94	4	63	1	1	0	1	0.596861	0.138437	0.133274	0.457679	0.595683	0.234977	0.234977
82	1	330	75	1	46	4	1	0	1	2	0	0	0	0	2.76	88	2.08	95	75	2.80822	89	1	2.05	94	0	73	0	0	0	1	0.63594	0.642587	0.545341	0.492617	0.393349	0.603244	0.603244
57	1	460	90.2	1	45	22	5	5	5	0	3	0	2	2	3.56	101	2.26	83	64	3.60606	102	1	2.38	87	5	66	1	1	0	1	0.30568	0.272276	0.338115	0.488239	0.804311	0.387508	0.387508
74	1	390	81.25	1	40	14	3	0	3	2	2	1	2	1	3.02	85	2.33	94	77	3.5	99	17	2.52	102	8	72	0	0	0	1	0.529159	0.465586	0.457823	0.466388	0.643984	0.555458	0.555458
80	1	420	102.44	2	120	5	2	1	0	1	1	0	0	0	2.7	102	1.82	102	67	2.93939	112	9	1.94	109	7	66	1	1	0	1	0.610052	0.377514	0.204394	0.780218	0.41808	0.537539	0.537539
57	1	660	124.06	1	36	0	0	0	0	0	0	0	0	0	3.94	100	2.85	95	72	4.1	104	4	2.87	96	1	70	0	0	0	1	0.30568	0.0323566	0.070887	0.448995	0.30077	0.0297727	0.0297727
51	1	620	109.54	2	16	5	0	3	1	1	0	0	0	0	4.24	103	3.42	106	81	4.05882	99	-4	3.45	107	1	85	0	0	0	1	0.240278	0.0514143	0.147071	0.364675	0.41808	0.0446826	0.0446826
84	1	310	98.41	1	55	7	1	1	0	1	0	1	0	3	1.97	83	1.4	92	71	2.20896	94	13	1.48	97	6	67	1	1	0	1	0.661064	0.695954	0.243655	0.531993	0.468674	0.417003	0.417003
37	1	690	102.99	1	16	6	1	2	1	1	1	0	0	0	4.91	96	3.96	96	81	4.81707	94	-2	3.95	96	0	82	0	0	0	1	0.127534	0.0227476	0.199418	0.364675	0.44323	0.0350429	0.0350429
78	1	460	109.52	2	58	1	1	0	0	0	0	0	0	0	3.35	126	2.18	120	65	3.43284	130	3	2.3	127	5	67	1	1	0	1	0.583529	0.272276	0.147212	0.545054	0.322777	0.191471	0.191471
61	1	590	115.69	2	16	3	2	1	0	0	0	0	0	0	3.11	86	2.62	96	84	3.26506	90	5	2.71	99	3	83	0	0	0	1	0.35437	0.0722376	0.108794	0.364675	0.369154	0.0462734	0.0462734
84	1	220	51.16	1	70	2	1	1	0	0	0	0	0	0	3.44	112	1.7	84	49	3.47273	112	0	1.91	95	12	55	1	1	0	1	0.661064	0.87156	0.82063	0.59651	0.345598	0.872713	0.872713
56	1	590	105.36	1	31	2	1	1	0	0	0	0	0	0	3.94	96	2.87	92	73	3.9726	96	1	2.9	93	1	73	0	0	0	1	0.294107	0.0722376	0.179016	0.427433	0.345598	0.0707227	0.0707227
67	1	460	95.83	2	16	4	1	0	1	2	0	0	0	0	3.48	98	2.56	99	74	3.57333	101	3	2.68	104	5	75	0	0	0	1	0.433122	0.272276	0.271334	0.364675	0.393349	0.151014	0.151014
79	1	390	90.7	2	34	8	3	2	1	1	0	0	0	1	2.28	78	1.75	87	77	2.21622	75	-3	1.64	81	-6	74	0	0	0	1	0.596861	0.465586	0.33186	0.440343	0.494282	0.391431	0.391431
56	2	370	96.35	1	26	7	2	2	1	1	1	0	0	0	2.75	98	2.13	93	77	2.58974	93	-5	2.02	88	-5	78	0	0	0	1	0.294107	0.525882	0.2656	0.406144	0.468674	0.126845	0.126845
71	1	430	89.96	2	41	11	2	2	0	1	0	2	3	1	2.42	73	2.24	94	93	2.55056	77	6	2.27	96	1	89	0	0	0	1	0.487849	0.349585	0.341138	0.47075	0.57075	0.379413	0.379413
52	1	480	84.21	1	70	3	1	1	1	0	0	0	0	0	4.24	106	3.15	101	74	4.52174	113	6	3.12	100	-1	69	1	1	0	1	0.250484	0.227128	0.416944	0.59651	0.369154	0.25383	0.25383
67	1	350	72.92	2	47	1	0	1	0	0	0	0	0	0	2.66	78	2	80	75	2.81944	82	6	2.03	81	2	72	0	0	0	1	0.433122	0.585432	0.574117	0.496997	0.322777	0.423828	0.423828
55	1	370	70.88	2	101	9	5	1	1	0	0	0	0	2	2.65	73	2.07	73	78	2.67532	73	1	2.06	73	0	77	0	0	0	2	0.282793	0.525882	0.601861	0.717898	0.51992	0.625013	0.625013
81	1	410	84.19	2	115	11	5	2	0	3	0	0	0	1	1.79	49	1.19	49	67	2.10448	58	17	1.41	58	18	67	1	2	1	2	0.623084	0.406279	0.417217	0.764829	0.57075	0.794242	0.794242
77	1	440	102.33	2	20	7	2	2	1	0	1	0	0	1	2.66	89	1.61	77	60	2.74603	92	3	1.73	83	7	63	1	1	0	1	0.570073	0.322652	0.205401	0.381061	0.468674	0.203077	0.203077
65	2	420	114.13	1	34	4	1	1	0	1	1	0	0	0	2.94	110	2.04	97	70	2.92958	110	0	2.08	98	2	71	0	0	0	1	0.406277	0.377514	0.117584	0.440343	0.393349	0.0799247	0.0799247
80	1	520	104	2	50	2	1	1	0	0	0	0	0	0	2.96	78	2.06	81	70	2.91549	77	-2	2.07	82	1	71	0	0	0	1	0.610052	0.153477	0.190517	0.510135	0.345598	0.241587	0.241587
59	1	670	127.13	1	86	7	3	3	1	0	0	0	0	0	3.77	98	2.78	96	74	4.02778	105	7	2.9	100	4	72	0	0	0	1	0.329568	0.0287823	0.060339	0.661786	0.468674	0.0829922	0.0829922
85	1	260	56.16	2	86	2	0	1	0	1	0	0	0	0	1.64	51	1.21	57	73	1.95588	60	19	1.33	63	10	68	1	2	1	2	0.673304	0.807188	0.775536	0.661786	0.345598	0.87709	0.87709
56	1	430	85.49	2	56	2	1	0	1	0	0	0	0	0	3.31	96	2.5	93	75	3.53521	102	7	2.51	93	0	71	0	0	0	1	0.294107	0.349585	0.399581	0.536352	0.345598	0.226705	0.226705
78	1	150	32.05	1	65	5	1	1	1	1	1	0	0	0	3.21	94	1.07	46	33	3.45455	103	9	1.14	49	6	33	1	3	1	3	0.583529	0.940479	0.930459	0.57526	0.41808	0.936109	0.936109
67	1	560	121.74	1	21	6	2	2	0	1	0	1	0	0	2.76	86	2.32	99	84	2.8	88	2	2.38	101	2	85	0	0	0	1	0.433122	0.1006	0.0799622	0.385201	0.44323	0.0568258	0.0568258
78	1	330	78.57	1	37	6	2	1	2	0	0	0	1	0	2.48	88	1.34	70	54	2.55357	91	3	1.43	75	7	56	1	2	1	2	0.583529	0.642587	0.495347	0.453333	0.44323	0.510266	0.510266
56	1	630	112.5	2	34	0	0	0	0	0	0	0	0	0	3.89	93	3.23	102	83	4	96	3	3.44	108	6	86	0	0	0	1	0.294107	0.0458344	0.127418	0.440343	0.30077	0.0477659	0.0477659
85	1	140	35.44	1	43	15	4	5	1	3	0	0	0	2	1.17	46	0.77	48	65	1.49057	59	25	0.79	49	2	53	1	3	1	3	0.673304	0.946889	0.917085	0.479488	0.667144	0.955359	0.955359
80	1	490	104.7	2	40	6	2	2	1	0	0	0	0	1	2.85	84	1.98	87	70	2.70667	80	-5	2.03	89	2	75	0	0	0	1	0.610052	0.206633	0.184528	0.466388	0.44323	0.248935	0.248935
67	1	490	105.38	2	22	3	1	1	1	0	0	0	0	0	2.5	79	1.7	73	68	2.55224	80	1	1.71	74	0	67	1	2	1	2	0.433122	0.206633	0.178851	0.389359	0.369154	0.103343	0.103343
82	1	440	97.78	2	63	7	3	0	0	3	0	0	0	1	2.83	88	1.88	89	67	3.15152	98	11	2.08	98	11	66	1	1	0	1	0.63594	0.322652	0.250234	0.566677	0.468674	0.431871	0.431871
86	1	280	63.06	1	35	9	3	3	0	3	0	0	0	0	1.87	60	1.18	59	63	2.14516	69	15	1.33	66	13	62	1	2	1	2	0.685312	0.766803	0.701063	0.444665	0.51992	0.785677	0.785677
85	1	230	58.23	2	50	5	0	0	0	2	0	2	0	1	1.54	61	0.89	55	57	1.72549	68	10	0.88	55	1	51	1	2	1	2	0.673304	0.857427	0.754655	0.510135	0.41808	0.816338	0.816338
44	1	700	120.48	2	21	11	4	1	1	1	0	0	2	2	4.44	102	3.62	104	81	3.82474	109	6	3.71	107	2	97	0	0	0	1	0.176965	0.0202125	0.0853247	0.385201	0.57075	0.0292406	0.0292406
64	1	170	35.94	2	32	12	0	1	4	4	0	0	3	0	2.72	84	0.92	38	34	3.54286	109	30	1.24	51	34	35	1	2	1	2	0.393051	0.925433	0.914925	0.431726	0.595683	0.853327	0.853327
54	1	460	84.4	1	31	16	4	3	3	0	0	0	3	3	3.67	95	3.34	112	91	3.77647	97	2	3.21	107	3	85	0	0	0	1	0.271747	0.272276	0.414352	0.427433	0.689523	0.298469	0.298469
77	1	210	48.28	1	70	10	3	1	0	1	0	0	3	2	1.83	62	0.77	38	42	2.5	85	36	0.85	42	12	34	1	3	1	3	0.570073	0.884482	0.843215	0.59651	0.545454	0.900185	0.900185
86	1	340	79.07	2	41	6	3	2	0	0	0	0	0	1	2.69	89	2.28	117	84	2.88462	95	7	2.25	115	0	78	0	0	0	1	0.685312	0.614404	0.488329	0.47075	0.44323	0.607441	0.607441
75	1	600	126.85	2	36	3	1	1	0	0	0	0	1	0	2.53	75	2.26	96	89	2.7619	81	8	2.32	98	2	84	0	0	0	1	0.542868	0.0645516	0.0612366	0.448995	0.369154	0.0664435	0.0664435
79	1	430	84.81	2	20	5	2	2	1	0	0	0	0	0	3.55	92	2.23	86	62	3.61194	94	1	2.42	93	9	67	1	1	0	1	0.596861	0.349585	0.408777	0.381061	0.41808	0.370356	0.370356
74	1	400	92.17	1	56	9	1	4	1	1	0	0	1	1	1.6	55	1.22	60	76	1.82927	62	13	1.5	73	23	82	0	0	0	2	0.529159	0.435703	0.313817	0.536352	0.51992	0.412818	0.412818
79	1	370	78.72	2	42	2	0	0	1	0	0	0	0	1	2.51	71	1.33	55	52	2.7963	79	11	1.51	63	14	54	1	2	1	2	0.596861	0.525882	0.493241	0.475118	0.345598	0.482437	0.482437
58	1	540	104.45	2	16	2	0	2	0	0	0	0	0	0	3.42	92	2.75	97	80	3.69863	100	8	2.7	95	0	73	0	0	0	1	0.317504	0.124654	0.18665	0.364675	0.345598	0.0650066	0.0650066
80	1	200	42.74	1	62	10	3	3	0	0	0	0	2	2	1.68	50	1.3	58	77	2.5	75	48	1.5	67	15	60	1	2	1	2	0.610052	0.896258	0.880108	0.56237	0.545454	0.923136	0.923136
87	1	170	41.46	2	60	12	0	1	0	3	3	3	1	1	1.31	53	0.59	38	44	1.55	62	17	0.62	40	5	40	1	3	1	3	0.697078	0.925433	0.887488	0.553728	0.595683	0.950048	0.950048
76	1	380	80.85	1	56	13	2	3	1	1	0	2	2	2	1.76	53	1.55	68	88	2.15385	65	22	1.68	73	8	78	0	0	0	2	0.556513	0.495718	0.463403	0.536352	0.620131	0.626294	0.626294
82	1	210	52.5	2	56	7	0	0	3	2	2	0	0	0	1.74	62	1.37	73	79	2.16883	77	25	1.67	90	22	77	0	0	0	1	0.63594	0.884482	0.809285	0.536352	0.468674	0.86289	0.86289
69	1	340	67.06	2	32	7	2	3	1	0	0	0	1	0	2.66	72	1.63	61	61	2.91667	79	10	1.75	65	7	60	1	2	1	2	0.460366	0.614404	0.651977	0.431726	0.468674	0.545142	0.545142
82	1	490	111.36	2	60	9	2	1	2	1	0	0	2	1	2.65	94	2.14	115	80	2.97333	104	10	2.23	119	4	75	0	0	0	1	0.63594	0.206633	0.134707	0.553728	0.51992	0.294705	0.294705
66	1	540	105.47	2	56	3	1	1	1	0	0	0	0	0	2.65	73	2.12	80	80	2.77647	76	4	2.36	89	11	85	0	0	0	1	0.41964	0.124654	0.17811	0.536352	0.369154	0.154461	0.154461
75	1	170	36.72	2	32	6	1	4	0	1	0	0	0	0	2.82	98	1.08	54	38	3.3	116	19	1.32	66	22	40	1	2	1	2	0.542868	0.925433	0.911453	0.431726	0.44323	0.867809	0.867809
47	1	530	91.38	1	44	13	4	3	3	1	0	0	1	1	3.71	85	2.65	77	71	3.85526	88	4	2.93	85	11	76	0	0	0	1	0.202351	0.138437	0.323448	0.483863	0.620131	0.184731	0.184731
51	1	420	75	1	36	10	0	1	3	1	0	0	3	2	4.14	100	2.43	75	59	4.58333	110	10	2.75	85	13	60	1	1	0	1	0.240278	0.377514	0.545341	0.448995	0.545454	0.312169	0.312169
68	1	590	126.88	1	26	12	3	3	0	0	0	0	3	3	3	94	2.67	115	89	3.26829	101	7	2.68	115	0	82	0	0	0	1	0.446704	0.0722376	0.0611399	0.406144	0.595683	0.0688096	0.0688096
72	1	530	103.92	1	26	7	3	3	0	0	0	0	0	1	3	80	2.54	96	84	3.08537	82	2	2.53	95	0	82	0	0	0	1	0.501628	0.138437	0.19121	0.406144	0.468674	0.170784	0.170784
86	1	307	65	2	20	1	0	1	0	0	0	0	0	0	3.17	94	2.01	92	63	3.26984	97	3	2.06	94	2	63	1	1	0	1	0.685312	0.703564	0.677744	0.381061	0.322777	0.629716	0.629716
84	1	170	35.27	1	50	16	2	2	2	2	2	2	2	2	1.49	41	0.83	35	56	1.86207	51	24	1.08	45	29	58	1	3	1	3	0.661064	0.925433	0.917808	0.510135	0.689523	0.960371	0.960371
63	1	640	133.33	1	75	3	1	1	0	0	0	0	1	0	4.42	124	3.01	111	68	4.52174	126	0	3.12	115	1	69	1	1	0	1	0.37998	0.040834	0.0433676	0.617404	0.369154	0.0514087	0.0514087
86	1	360	91.14	1	35	5	2	2	0	0	1	0	0	0	1.67	69	1.14	74	67	2.01515	83	21	1.33	87	17	66	1	1	0	1	0.685312	0.555858	0.326405	0.444665	0.41808	0.425347	0.425347
43	1	590	101.72	1	56	6	2	0	1	1	0	0	0	2	4.13	98	3.47	103	84	4.15116	99	0	3.57	106	3	86	0	0	0	1	0.169078	0.0722376	0.211048	0.536352	0.44323	0.0844566	0.0844566
46	1	670	117.54	1	21	7	3	2	0	0	0	0	2	0	4.26	103	3.5	106	82	4.21951	102	-1	3.46	105	-1	82	0	0	0	1	0.193599	0.0287823	0.0991231	0.385201	0.468674	0.0295275	0.0295275
69	1	490	102.08	2	64	19	5	5	1	2	0	0	4	2	3.15	90	2.11	84	67	3.12857	90	0	2.19	87	4	70	0	0	0	1	0.460366	0.206633	0.207701	0.570974	0.751322	0.405423	0.405423
93	1	260	66.67	2	24	10	4	0	0	0	0	0	2	4	2.36	92	1.26	82	53	2.37037	93	1	1.28	83	1	54	1	1	0	1	0.762092	0.807188	0.65693	0.397721	0.545454	0.790538	0.790538
58	1	550	96.49	2	64	9	2	2	1	1	0	0	2	1	3.18	78	2.64	86	83	3.82716	95	21	3.1	101	17	81	0	0	0	1	0.317504	0.112064	0.264069	0.570974	0.51992	0.237939	0.237939
49	1	320	62.99	2	86	13	3	2	2	3	0	0	0	3	2.98	77	1.84	59	62	3.09677	81	5	1.92	61	4	62	1	2	1	2	0.220731	0.669817	0.701886	0.661786	0.620131	0.651693	0.651693
81	1	410	87.61	2	52	4	2	2	0	0	0	0	0	0	2.74	82	2.02	90	74	2.9359	87	6	2.29	102	13	78	0	0	0	1	0.623084	0.406279	0.371389	0.518888	0.393349	0.461603	0.461603
52	1	600	104.35	1	36	9	3	4	2	0	0	0	0	0	3.99	91	3.02	89	76	4.12987	94	4	3.18	94	5	77	0	0	0	1	0.250484	0.0645516	0.187504	0.448995	0.51992	0.0962895	0.0962895
70	1	480	104.35	2	19	3	1	1	0	0	0	0	0	1	2.3	72	1.66	71	72	2.40789	75	5	1.83	79	11	76	0	0	0	2	0.474088	0.227128	0.187504	0.376937	0.369154	0.117103	0.117103
73	1	480	102.13	1	50	6	3	3	0	0	0	0	0	0	2.82	89	2.01	90	71	3.10448	99	10	2.08	94	3	67	1	1	0	1	0.515405	0.227128	0.20724	0.510135	0.44323	0.241702	0.241702
53	1	590	107.27	1	41	4	3	1	0	0	0	0	0	0	4.27	105	3.4	108	80	4.33735	106	1	3.6	114	6	83	0	0	0	1	0.260976	0.0722376	0.163791	0.47075	0.393349	0.0729502	0.0729502
81	1	380	82.61	2	22	2	1	1	0	0	0	0	0	0	2.64	82	1.62	75	61	2.88136	90	10	1.7	79	5	59	1	2	1	2	0.623084	0.495718	0.438936	0.389359	0.345598	0.384406	0.384406
40	1	570	97.27	1	18	6	0	0	0	0	0	0	3	3	4.48	105	3.54	102	79	4.35	102	-3	3.48	100	-2	80	0	0	0	1	0.147097	0.0901897	0.255645	0.372832	0.44323	0.053645	0.053645
45	1	150	27.27	2	45	5	0	1	1	1	1	0	1	0	3.2	83	0.92	29	29	3.59375	93	12	1.15	37	26	32	1	3	1	3	0.185138	0.940479	0.945945	0.488239	0.41808	0.756534	0.756534
69	1	340	73.91	1	47	4	1	0	2	0	0	0	0	1	2.81	86	1.83	77	65	2.86154	88	2	1.86	79	2	65	1	2	1	2	0.460366	0.614404	0.560471	0.496997	0.393349	0.475622	0.475622
80	1	310	66.24	2	82	9	2	1	0	0	0	0	2	4	2.58	76	1.64	72	64	2.60938	77	1	1.67	74	2	64	1	2	1	2	0.610052	0.695954	0.662351	0.645927	0.51992	0.828955	0.828955
81	1	320	65.98	2	46	6	1	1	0	1	0	0	1	2	3.16	107	2.46	125	78	3.0641	104	-3	2.39	121	-3	78	0	0	0	1	0.623084	0.669817	0.665608	0.492617	0.44323	0.716665	0.716665
63	1	490	102.08	1	41	14	3	3	3	0	1	1	1	2	3.34	106	2.74	115	82	3.43529	110	3	2.92	123	7	85	0	0	0	1	0.37998	0.206633	0.207701	0.47075	0.643984	0.217904	0.217904
80	1	110	24.5	2	35	10	3	1	2	2	2	0	0	0	2	64	0.61	29	30	2.13333	69	7	0.64	31	5	30	1	3	1	3	0.610052	0.962422	0.953369	0.444665	0.545454	0.951409	0.951409
71	2	260	70.27	1	20	5	2	2	1	0	0	0	0	0	2.14	84	1.66	84	77	2.47059	97	14	1.68	85	1	68	1	1	0	1	0.487849	0.807188	0.61004	0.381061	0.41808	0.45556	0.45556
80	1	150	34.88	1	30	10	3	3	0	1	1	0	0	2	2.43	85	1.03	54	42	2.81818	97	14	0.93	48	0	33	1	3	1	3	0.610052	0.940479	0.919445	0.423151	0.545454	0.916129	0.916129
81	1	430	88.3	2	46	4	1	1	0	2	0	0	0	0	2.3	63	1.66	68	72	2.31081	63	0	1.71	70	3	74	0	0	0	2	0.623084	0.349585	0.362389	0.492617	0.393349	0.431018	0.431018
67	1	370	74	2	16	4	2	2	0	0	0	0	0	0	2.43	67	1.84	70	75	2.54878	70	4	2.09	80	14	82	0	0	0	1	0.433122	0.525882	0.559225	0.364675	0.393349	0.341414	0.341414
85	1	500	115.21	1	29	3	1	1	0	1	0	0	0	0	3.28	109	2.19	113	67	3.42254	115	5	2.43	125	11	71	0	0	0	1	0.673304	0.187537	0.111435	0.418881	0.369154	0.150935	0.150935
80	1	290	67.44	2	62	3	2	1	0	0	0	0	0	0	1.82	60	1.17	58	64	2.06557	68	13	1.26	62	8	61	1	2	1	2	0.610052	0.74452	0.64712	0.56237	0.369154	0.707535	0.707535
74	1	210	43.75	2	32	31	3	3	4	5	5	5	4	2	3.29	94	1.75	72	53	3.625	103	9	1.74	71	0	48	1	2	1	2	0.529159	0.884482	0.873993	0.431726	0.911881	0.947462	0.947462
80	1	180	38.3	2	22	2	0	1	0	1	0	0	0	0	1.87	53	0.98	41	52	2.37255	67	26	1.21	51	23	51	1	2	1	2	0.610052	0.91666	0.904026	0.389359	0.345598	0.839606	0.839606
45	2	410	100	1	50	8	0	4	3	1	0	0	0	0	3	95	2.6	98	86	2.70787	85	0	2.41	91	0	89	0	0	0	1	0.185138	0.406279	0.227579	0.510135	0.494282	0.100924	0.100924
82	1	440	100	1	62	6	2	2	0	0	0	0	0	2	2.98	94	1.96	93	66	3.2623	103	9	1.99	95	2	61	1	1	0	1	0.63594	0.322652	0.227579	0.56237	0.44323	0.38841	0.38841
73	1	600	125	2	21	4	1	1	2	2	2	2	2	2	3.04	89	2.62	109	86	2.98851	87	0	2.6	108	0	87	0	0	0	1	0.515405	0.0645516	0.0674882	0.385201	0.393349	0.0567326	0.0567326
90	1	420	100.24	2	70	0	0	0	0	0	0	0	0	0	3.04	105	1.85	103	61	3.47458	120	15	2.05	114	11	59	1	1	0	1	0.730823	0.377514	0.225218	0.59651	0.30077	0.420247	0.420247
80	1	400	82.14	2	100	6	2	2	1	1	0	0	0	0	3.15	101	2.34	111	74	3.42029	108	8	2.36	112	1	69	1	1	0	1	0.610052	0.435703	0.445446	0.714337	0.44323	0.711184	0.711184
79	1	500	103.09	2	56	6	1	4	1	0	0	0	0	0	3.18	88	2.29	94	72	3.38571	94	7	2.37	97	4	70	0	0	0	1	0.596861	0.187537	0.198522	0.536352	0.44323	0.303558	0.303558
82	1	450	100	2	20	2	0	1	0	0	0	0	0	1	3.22	105	1.91	94	59	3.24194	106	1	2.01	99	6	62	1	1	0	1	0.63594	0.296847	0.227579	0.381061	0.345598	0.212822	0.212822
85	1	210	47.73	2	61	2	1	1	0	0	0	0	0	0	1.99	63	1.29	63	65	1.675	53	-16	1.34	65	3	80	0	0	0	2	0.673304	0.884482	0.847255	0.558053	0.345598	0.881136	0.881136
85	1	540	119.21	2	51	5	1	1	0	1	0	2	0	0	2.56	81	2.03	99	79	2.75949	87	7	2.18	106	7	79	0	0	0	1	0.673304	0.124654	0.0910578	0.514513	0.41808	0.185233	0.185233
94	1	200	51.95	2	77	7	1	1	1	2	0	0	0	2	2.56	100	1	66	39	2.36364	94	-6	1.04	70	5	44	1	2	1	2	0.771942	0.896258	0.814006	0.625646	0.468674	0.938281	0.938281
72	2	120	34.78	1	54	27	4	5	0	5	0	5	3	5	1.94	83	0.91	51	47	2.5	107	29	1.05	59	14	42	1	2	1	2	0.501628	0.957803	0.91986	0.527628	0.872855	0.966032	0.966032
79	1	280	61.54	1	53	4	1	1	2	0	0	0	0	0	2.57	86	1.06	52	41	2.70732	90	4	1.11	55	4	41	1	2	1	2	0.596861	0.766803	0.718639	0.52326	0.393349	0.740494	0.740494
58	1	440	95.65	1	27	25	5	5	5	5	0	0	2	3	2.46	80	1.81	76	69	2.53623	80	0	1.75	73	0	69	1	2	1	2	0.317504	0.322652	0.273337	0.410376	0.84829	0.313921	0.313921
61	1	560	104.28	1	41	2	1	1	0	0	0	0	0	0	3.36	85	2.67	91	79	3.38462	85	0	2.64	90	0	78	0	0	0	1	0.35437	0.1006	0.188104	0.47075	0.345598	0.104544	0.104544
67	1	580	120.83	2	33	1	0	1	0	0	0	0	0	0	3.53	103	2.3	92	65	3.67164	108	5	2.46	99	7	67	1	1	0	1	0.433122	0.0807598	0.0838032	0.43603	0.322777	0.0539279	0.0539279
79	1	560	119.15	2	17	5	3	1	0	1	0	0	0	0	2.79	79	2.33	97	84	2.775	79	0	2.22	93	-4	80	0	0	0	1	0.596861	0.1006	0.0913371	0.368744	0.41808	0.0946316	0.0946316
62	1	620	117.65	1	36	7	3	1	1	0	0	0	2	0	3.71	95	3.23	111	87	3.96296	102	7	3.21	110	0	81	0	0	0	1	0.367081	0.0514143	0.0985728	0.448995	0.468674	0.0722353	0.0722353
58	1	400	70.18	1	37	9	2	3	4	0	0	0	0	0	3.39	79	2.36	73	69	3.64706	85	7	2.48	77	5	68	1	2	1	2	0.317504	0.435703	0.611242	0.453333	0.51992	0.430498	0.430498
63	1	550	105.77	2	16	3	1	1	1	0	0	0	0	0	3.4	90	3.12	112	92	3.88095	103	14	3.26	117	4	84	0	0	0	1	0.37998	0.112064	0.175657	0.364675	0.369154	0.0794583	0.0794583
53	1	620	121.57	1	19	3	2	1	1	0	0	0	0	0	3.86	107	3.38	119	88	3.83908	106	-1	3.34	118	-1	87	0	0	0	1	0.260976	0.0514143	0.0806673	0.376937	0.369154	0.0258582	0.0258582
75	1	530	125	1	37	4	2	2	0	0	0	0	0	0	2.18	80	1.81	95	83	2.2619	83	4	1.9	100	5	84	0	0	0	1	0.542868	0.138437	0.0674882	0.453333	0.393349	0.0772009	0.0772009
74	1	450	97.19	2	52	3	1	1	0	0	0	0	1	0	3.03	95	2.17	97	72	3.13333	97	3	2.35	104	8	75	0	0	0	1	0.529159	0.296847	0.256501	0.518888	0.369154	0.270062	0.270062
65	1	480	97.36	1	76	2	1	1	0	0	0	0	0	0	2.39	69	2.05	80	86	2.42683	70	2	1.99	78	-3	82	0	0	0	2	0.406277	0.227128	0.254685	0.621534	0.345598	0.249058	0.249058
76	1	550	125	2	16	5	1	0	1	1	0	0	1	1	2.78	97	2.5	126	89	2.89412	101	3	2.46	124	-1	85	0	0	0	1	0.556513	0.112064	0.0674882	0.364675	0.41808	0.063269	0.063269
91	1	280	70	1	73	15	2	2	1	3	2	0	2	3	1.75	67	0.88	55	50	11.875	80	19	0.95	60	46	8	1	2	1	2	0.741529	0.766803	0.613641	0.609094	0.667144	0.889927	0.889927
87	1	200	54.35	2	74	13	3	3	3	1	0	0	1	2	1.9	84	0.99	70	52	2.45833	108	28	1.18	84	19	48	1	1	0	1	0.697078	0.896258	0.792734	0.613257	0.620131	0.929553	0.929553
81	1	380	78.03	2	52	2	1	0	0	1	0	0	0	0	3.08	85	1.44	60	47	3.25	90	6	1.43	59	-1	44	1	2	1	2	0.623084	0.495718	0.502928	0.518888	0.345598	0.550708	0.550708
63	1	560	100	1	62	9	3	3	1	0	0	0	2	0	4.95	116	3.17	101	64	5.19444	123	6	3.74	120	18	72	0	0	0	1	0.37998	0.1006	0.227579	0.56237	0.51992	0.242137	0.242137
48	1	590	103.51	1	47	1	0	0	0	1	0	0	0	0	4.24	95	3.24	93	76	4.22785	95	0	3.34	96	3	79	0	0	0	1	0.211395	0.0722376	0.194796	0.496997	0.322777	0.0653149	0.0653149
60	1	360	65.81	1	63	9	0	4	0	1	1	0	0	3	3.42	84	1.21	39	35	3.725	92	10	1.49	49	23	40	1	3	1	3	0.341861	0.555858	0.66773	0.566677	0.51992	0.602121	0.602121
75	1	530	101.53	2	76	5	1	1	1	0	0	0	1	1	3.26	82	2.34	85	72	3.46053	86	6	2.63	95	12	76	0	0	0	1	0.542868	0.138437	0.21283	0.621534	0.41808	0.33404	0.33404
61	1	410	74.95	2	43	3	3	0	0	0	0	0	0	0	3.03	76	1.92	64	63	3.14062	78	3	2.01	67	4	64	1	2	1	2	0.35437	0.406279	0.546037	0.479488	0.369154	0.348747	0.348747
89	1	410	82	2	25	7	2	0	0	1	2	0	0	2	3.74	113	1.99	95	53	4.01923	122	8	2.09	100	5	52	1	1	0	1	0.719841	0.406279	0.447389	0.401925	0.468674	0.560699	0.560699
55	1	560	103.3	2	23	16	1	5	3	0	0	0	3	4	3.72	101	3.11	109	84	3.975	107	6	3.18	111	2	80	0	0	0	1	0.282793	0.1006	0.196653	0.393532	0.689523	0.135205	0.135205
66	1	330	70.21	2	92	19	2	5	1	1	3	2	2	3	1.98	65	1.3	58	66	2.1875	72	11	1.4	62	7	64	1	2	1	2	0.41964	0.642587	0.610841	0.6849	0.751322	0.812099	0.812099
78	1	450	94.74	2	50	6	1	3	2	0	0	0	0	0	3.3	96	1.76	76	53	3.38333	99	3	2.03	87	15	60	1	1	0	1	0.583529	0.296847	0.283604	0.510135	0.44323	0.364413	0.364413
85	1	430	106.17	1	31	1	0	1	0	0	0	0	0	0	2.81	106	2.13	125	75	3.05556	115	8	2.2	129	3	72	0	0	0	1	0.673304	0.349585	0.172428	0.427433	0.322777	0.203213	0.203213
64	1	590	115.69	2	20	4	1	1	2	0	0	0	0	0	5.26	141	3.31	120	63	5.69697	151	7	3.76	136	13	66	1	1	0	1	0.393051	0.0722376	0.108794	0.381061	0.393349	0.0587007	0.0587007
83	1	330	78.57	2	29	7	3	2	1	1	0	0	0	0	2.17	83	1.56	90	72	2.39394	92	22	1.58	91	1	66	1	1	0	1	0.648605	0.642587	0.495347	0.418881	0.468674	0.550346	0.550346
68	1	560	112	2	32	2	1	0	1	0	0	0	0	0	4	107	3.05	113	76	4.33803	116	8	3.08	114	1	71	0	0	0	1	0.446704	0.1006	0.130573	0.431726	0.345598	0.0873842	0.0873842
85	1	170	39.17	2	52	13	1	1	2	3	4	0	0	2	1.55	56	1.12	63	72	1.98182	72	28	1.09	61	-3	55	1	2	1	2	0.673304	0.925433	0.899703	0.518888	0.620131	0.948028	0.948028
84	1	450	105.88	1	66	2	1	1	0	0	0	0	0	0	2.96	102	2.24	118	76	3.05634	105	3	2.17	114	-3	71	0	0	0	1	0.661064	0.296847	0.174765	0.579535	0.345598	0.306588	0.306588
83	1	320	72.73	2	44	4	1	3	0	0	0	0	0	0	2.48	85	1.31	68	53	3.29412	112	32	1.68	87	28	51	1	1	0	1	0.648605	0.669817	0.576723	0.483863	0.393349	0.633028	0.633028
91	1	360	90	2	26	3	0	1	0	2	0	0	0	0	2.37	91	1.7	107	72	2.16049	83	-9	1.75	110	3	81	0	0	0	1	0.741529	0.555858	0.340633	0.406144	0.369154	0.433644	0.433644
83	1	430	96.63	1	84	3	2	1	0	0	0	0	0	0	2.65	94	2.01	109	75	2.52	89	6	1.89	103	5	75	0	0	0	1	0.648605	0.349585	0.262544	0.653899	0.369154	0.479544	0.479544
51	1	400	68.97	1	38	15	5	3	3	0	0	0	0	4	2.78	63	2.21	65	69	3.01449	68	7	2.08	61	-6	69	1	2	1	2	0.240278	0.435703	0.627261	0.457679	0.667144	0.453998	0.453998
44	1	600	107.14	2	34	22	4	4	1	4	1	0	4	4	3.76	92	2.96	89	78	3.85897	94	1	3.01	91	1	78	0	0	0	1	0.176965	0.0645516	0.164794	0.440343	0.804311	0.115285	0.115285
81	1	380	83.52	2	16	4	2	2	0	0	0	0	0	0	2.94	92	1.94	91	65	3.05405	95	3	2.26	106	16	74	0	0	0	1	0.623084	0.495718	0.426393	0.364675	0.393349	0.379074	0.379074
75	1	420	93.33	2	16	5	2	0	0	2	0	0	1	0	3.83	122	2.87	131	75	3.63291	116	-5	2.87	132	0	79	0	0	0	1	0.542868	0.377514	0.299963	0.364675	0.41808	0.233586	0.233586
44	1	430	81.13	1	22	8	1	1	0	0	0	0	3	3	2.61	71	2.12	70	81	2.54878	69	-2	2.09	69	-1	82	0	0	0	2	0.176965	0.349585	0.459496	0.389359	0.494282	0.150924	0.150924
61	1	520	105.05	2	43	2	0	0	2	0	0	0	0	0	3.44	100	2.81	108	82	3.45122	100	0	2.83	109	1	82	0	0	0	1	0.35437	0.153477	0.181589	0.479488	0.345598	0.103823	0.103823
74	1	400	81.63	2	45	4	0	4	0	0	0	0	0	0	2.46	69	1.6	65	65	2.77778	78	13	2	81	25	72	0	0	0	1	0.529159	0.435703	0.452531	0.488239	0.393349	0.43024	0.43024
69	1	580	116	2	16	14	3	2	0	3	3	0	3	0	4.41	110	3.24	113	73	4.47222	112	1	3.22	112	0	72	0	0	0	1	0.460366	0.0807598	0.107118	0.364675	0.643984	0.112545	0.112545
72	1	480	102.13	2	50	6	3	3	0	0	0	0	0	0	3.18	90	2.18	87	69	3.21739	91	1	2.22	89	2	69	1	1	0	1	0.501628	0.227128	0.20724	0.510135	0.44323	0.233551	0.233551
82	1	520	115.56	2	41	3	1	1	0	0	0	0	0	1	2.92	84	2.1	92	72	3.16901	92	8	2.25	98	7	71	0	0	0	1	0.63594	0.153477	0.109504	0.47075	0.369154	0.154538	0.154538
71	1	240	49.18	2	82	17	4	5	0	5	0	0	3	0	1.83	55	1.13	47	62	2.14286	64	17	1.2	50	6	56	1	2	1	2	0.487849	0.84202	0.836417	0.645927	0.711049	0.921085	0.921085
82	1	320	78.05	2	140	2	1	1	0	0	0	0	0	0	2.71	101	1.61	91	59	2.85484	107	6	1.77	99	10	62	1	1	0	1	0.63594	0.669817	0.502647	0.834427	0.345598	0.827434	0.827434
83	1	230	69.7	1	62	2	0	1	1	0	0	0	0	0	1.63	68	1.07	60	65	1.7619	73	7	1.11	62	3	63	1	2	1	2	0.648605	0.857427	0.617627	0.56237	0.345598	0.700924	0.700924
79	1	450	96.15	2	71	3	1	1	1	0	0	0	0	0	2.83	85	1.73	76	61	3.0678	92	8	1.81	80	5	59	1	1	0	1	0.596861	0.296847	0.267796	0.600719	0.369154	0.393327	0.393327
83	1	310	70.45	2	32	3	2	1	0	0	0	0	0	0	1.81	68	1.01	51	55	2.15385	80	17	1.12	56	11	52	1	2	1	2	0.648605	0.695954	0.607633	0.431726	0.369154	0.603711	0.603711
84	1	480	120	1	63	2	1	1	0	0	0	0	0	0	3.05	114	2.55	147	84	3.44872	130	14	2.69	145	6	78	0	0	0	1	0.661064	0.227128	0.087452	0.566677	0.345598	0.174653	0.174653
84	1	280	63.06	1	69	8	1	3	0	2	1	0	0	1	3.32	107	1.36	68	41	3.575	115	8	1.43	71	5	40	1	2	1	2	0.661064	0.766803	0.701063	0.592286	0.494282	0.840648	0.840648
80	1	550	128.21	1	35	4	1	1	0	1	0	0	0	1	3.39	113	2.24	111	66	3.3	110	-3	2.31	115	3	70	0	0	0	1	0.610052	0.112064	0.0569906	0.444665	0.393349	0.0799306	0.0799306
59	1	410	84.02	1	36	8	2	1	1	4	0	0	0	0	2.85	91	2.03	84	71	2.84722	91	0	2.05	85	1	72	0	0	0	1	0.329568	0.406279	0.41954	0.448995	0.494282	0.272103	0.272103
70	1	500	103.09	2	41	3	1	0	1	0	0	0	0	1	2.79	90	2.12	95	76	2.88158	93	3	2.19	98	3	76	0	0	0	1	0.474088	0.187537	0.198522	0.47075	0.369154	0.164048	0.164048
73	1	390	79.59	1	46	24	3	1	0	5	5	4	1	5	2.4	83	1.9	92	79	2.40506	83	0	1.9	93	0	79	0	0	0	1	0.515405	0.465586	0.481036	0.492617	0.834609	0.712814	0.712814
86	1	420	96.77	2	20	3	1	1	1	0	0	0	0	0	2.54	84	1.8	92	71	2.92063	96	14	1.84	94	2	63	1	1	0	1	0.685312	0.377514	0.261025	0.381061	0.369154	0.286237	0.286237
65	1	500	106.38	1	39	2	1	1	0	0	0	0	0	0	2.75	89	2.11	91	77	2.85714	92	4	2.2	95	4	77	0	0	0	1	0.406277	0.187537	0.170752	0.46203	0.345598	0.109037	0.109037
65	1	460	97.25	1	47	4	1	1	1	0	0	0	0	1	2.85	89	2.03	85	71	3.07353	96	7	2.09	88	3	68	1	1	0	1	0.406277	0.272276	0.255859	0.496997	0.393349	0.194466	0.194466
55	1	550	103.77	1	53	3	1	1	1	0	0	0	0	0	3.43	98	2.47	89	71	3.5	99	2	2.52	91	2	72	0	0	0	1	0.282793	0.112064	0.192517	0.52326	0.369154	0.103704	0.103704
54	1	510	104.08	2	24	18	5	3	3	0	0	1	5	1	2.66	80	2.32	88	87	2.75	83	3	2.53	96	9	92	0	0	0	1	0.271747	0.169829	0.189825	0.397721	0.731664	0.140406	0.140406
63	1	560	107.69	2	80	1	1	0	0	0	0	0	0	0	3.06	82	2.56	92	84	3.08235	82	1	2.62	94	3	85	0	0	0	1	0.37998	0.1006	0.160586	0.637873	0.322777	0.155013	0.155013
58	1	560	114.29	1	41	5	1	1	2	0	0	0	1	0	2.85	85	2.1	81	74	2.91026	86	2	2.27	87	8	78	0	0	0	1	0.317504	0.1006	0.116654	0.47075	0.41808	0.0688039	0.0688039
71	1	370	78.72	1	53	3	1	1	1	0	0	0	0	0	2.31	79	1.33	63	57	2.66071	92	16	1.49	71	13	56	1	2	1	2	0.487849	0.525882	0.493241	0.52326	0.369154	0.44787	0.44787
82	1	490	104.26	1	48	13	3	2	5	2	3	1	0	2	3.1	89	2.65	115	85	3.53247	102	14	2.72	118	3	77	0	0	0	1	0.63594	0.206633	0.188275	0.501377	0.620131	0.382077	0.382077
90	1	300	73.17	2	26	30	3	5	5	5	5	3	1	3	1.49	67	1.19	88	80	1.60274	71	6	1.17	87	-2	73	0	0	0	1	0.730823	0.720884	0.570681	0.406144	0.903281	0.883363	0.883363
55	1	620	124	1	31	5	0	1	2	0	0	0	0	2	2.9	84	2.55	94	87	3.3125	95	14	2.65	98	4	80	0	0	0	1	0.282793	0.0514143	0.0711093	0.427433	0.41808	0.0333751	0.0333751
88	1	240	59.26	2	35	13	1	1	3	4	2	0	0	2	2.79	104	0.89	53	32	3.32353	123	18	1.13	67	26	34	1	2	1	2	0.70859	0.84202	0.743789	0.444665	0.620131	0.858059	0.858059
64	1	560	105.66	2	22	3	2	1	0	0	0	0	0	0	4.64	118	3.52	122	76	4.48101	114	-4	3.54	123	0	79	0	0	0	1	0.393051	0.1006	0.176553	0.389359	0.369154	0.0903524	0.0903524
88	1	370	88.1	2	20	1	0	1	0	0	0	0	0	0	2.68	111	1.93	128	72	3.0274	125	13	2.21	146	14	73	0	0	0	1	0.70859	0.525882	0.364988	0.381061	0.322777	0.374983	0.374983
89	1	270	56.72	1	120	5	2	3	0	0	0	0	0	0	2.19	82	1.52	92	69	2.48387	93	13	1.54	93	2	62	1	1	0	1	0.719841	0.787696	0.770014	0.780218	0.41808	0.942444	0.942444
82	1	440	95.65	2	50	3	0	2	0	1	0	0	0	0	2.54	84	1.8	92	71	2.92063	96	14	1.84	94	2	63	1	1	0	1	0.63594	0.322652	0.273337	0.510135	0.369154	0.356899	0.356899
94	1	160	45.71	2	16	11	1	1	0	3	3	1	0	2	2	89	1.55	120	78	2.0375	91	2	1.63	126	5	80	0	0	0	1	0.771942	0.933349	0.861364	0.364675	0.57075	0.911832	0.911832
89	1	148	35	1	62	25	5	5	5	3	3	0	1	3	3.04	106	1.18	66	39	3.23684	114	8	1.23	69	4	38	1	2	1	2	0.719841	0.941816	0.918945	0.56237	0.84829	0.983857	0.983857
62	1	268	55	2	36	3	0	1	1	1	0	0	0	0	2.44	74	1.68	67	69	2.6	78	6	1.82	73	8	70	0	0	0	2	0.367081	0.791706	0.786672	0.448995	0.369154	0.57273	0.57273
76	1	258	56	2	22	8	1	0	1	0	0	0	2	4	2.34	74	1.48	68	63	2.37879	75	1	1.57	72	7	66	1	2	1	2	0.556513	0.810918	0.777096	0.389359	0.494282	0.719907	0.719907
92	1	158	38	1	62	31	5	5	1	5	5	0	5	5	1.74	62	1	59	57	1.94545	69	11	1.07	63	7	55	1	2	1	2	0.751953	0.934836	0.905478	0.56237	0.911881	0.988272	0.988272
79	1	169	38	2	37	6	0	1	2	0	0	0	3	0	2.16	72	1.43	70	66	2.24638	75	4	1.55	77	9	69	1	2	1	2	0.596861	0.926262	0.905478	0.453333	0.44323	0.88835	0.88835
68	2	114	25	2	30	9	0	5	0	4	0	0	0	0	1.6	56	0.75	34	47	1.7451	61	9	0.89	40	19	51	1	3	1	3	0.446704	0.960636	0.952105	0.423151	0.51992	0.907123	0.907123
77	1	235	51	2	35	8	2	1	0	4	0	1	0	0	2.84	89	1.67	76	59	2.9	91	2	1.74	79	4	60	1	2	1	2	0.570073	0.849886	0.821948	0.444665	0.494282	0.806745	0.806745
82	1	214	47	1	67	8	2	4	3	5	0	0	0	2	2.48	76	1.64	76	66	2.6129	81	6	1.62	75	-1	62	1	2	1	2	0.63594	0.879454	0.852485	0.583798	0.494282	0.911331	0.911331
81	2	151	44	2	32	38	5	4	5	5	5	4	5	5	1.37	58	0.99	56	72	1.56522	65	13	1.08	61	8	69	1	2	1	2	0.623084	0.939799	0.872439	0.431726	0.954997	0.973064	0.973064
72	1	177	36	2	27	27	3	4	4	3	3	4	3	3	2.96	82	1.36	53	46	3.47619	97	17	1.46	58	8	42	1	2	1	2	0.501628	0.919386	0.914663	0.410376	0.872855	0.947	0.947
79	1	169	35	1	30	18	3	4	2	2	4	0	0	3	2.92	83	1.24	52	42	3.21951	91	10	1.32	55	7	41	1	2	1	2	0.596861	0.926262	0.918945	0.423151	0.731664	0.942024	0.942024
50	1	284	45	1	28	23	3	2	3	3	2	5	4	2	3.2	77	2.06	63	64	3.28986	75	-3	2.27	70	10	69	1	2	1	2	0.230359	0.758055	0.866057	0.414622	0.819957	0.776086	0.776086
77	1	126	27	1	70	5	2	3	0	0	0	0	0	0	2.33	71	0.92	41	40	2.475	75	6	0.99	44	7	40	1	3	1	3	0.570073	0.954776	0.946715	0.59651	0.41808	0.950828	0.950828
80	1	129	64	1	30	10	1	1	1	2	2	1	1	1	1.74	49	0.9	38	52	1.84615	53	6	0.96	40	7	52	1	3	1	3	0.610052	0.953186	0.689884	0.423151	0.545454	0.723922	0.723922
75	1	302	35	1	22	4	1	3	0	0	0	0	0	0	2.92	78	1.55	60	53	3	78	0	1.56	61	1	52	1	2	1	2	0.542868	0.715999	0.918945	0.389359	0.393349	0.846056	0.846056
79	1	281	58	1	62	18	5	5	5	2	1	0	0	0	2.55	73	1.68	70	66	2.69565	77	6	1.86	78	11	69	1	2	1	2	0.596861	0.764636	0.757039	0.56237	0.731664	0.894825	0.894825
53	1	320	51	2	28	10	1	2	2	2	0	1	0	2	3.07	82	2.12	73	69	3.23188	85	4	2.23	76	5	69	1	2	1	2	0.260976	0.669817	0.821948	0.414622	0.545454	0.588072	0.588072
77	1	110	24	1	65	9	1	1	1	2	1	0	0	3	2.32	74	0.74	34	32	2.39286	76	3	0.67	31	-9	28	1	3	1	3	0.570073	0.962422	0.954601	0.57526	0.51992	0.96296	0.96296
86	1	197	35	2	26	22	4	2	1	5	5	3	0	2	2.34	74	1.2	59	51	2.78261	88	19	1.28	63	7	46	1	2	1	2	0.685312	0.899578	0.918945	0.406144	0.804311	0.963279	0.963279
81	1	225	50	2	42	12	3	5	0	1	0	1	0	2	1.96	63	1.32	63	67	2.4	77	23	1.44	69	10	60	1	2	1	2	0.623084	0.864649	0.830019	0.475118	0.595683	0.879425	0.879425
58	1	313	45	2	32	14	1	0	5	5	2	0	0	1	3	78	1.83	62	61	3.01493	78	1	2.02	69	11	67	1	2	1	2	0.317504	0.688235	0.866057	0.431726	0.643984	0.761151	0.761151
84	1	331	110	2	42	2	0	1	0	1	0	0	0	0	2.23	67	1.71	79	77	2.25373	67	1	1.51	69	-12	67	1	2	1	2	0.661064	0.639809	0.14386	0.475118	0.345598	0.20133	0.20133
82	1	256	49	2	22	5	3	2	0	0	0	0	0	0	1.91	58	1.35	61	70	2.03125	61	7	1.3	59	-3	64	1	2	1	2	0.63594	0.814593	0.837795	0.389359	0.41808	0.800433	0.800433
88	2	136	45	1	27	20	4	2	3	3	3	2	0	3	1.06	54	0.74	53	70	1.22388	62	15	0.82	58	10	67	1	2	1	2	0.70859	0.949266	0.866057	0.410376	0.769993	0.941033	0.941033
79	1	146	25	2	30	21	3	5	1	2	1	4	4	1	1.54	49	1.02	48	66	1.71186	55	12	1.01	48	-1	59	1	3	1	3	0.596861	0.943126	0.952105	0.423151	0.787658	0.969112	0.969112
79	1	176	37	2	26	19	5	4	1	3	0	0	3	3	2.01	59	1.27	55	63	1.95	58	-3	1.17	51	-8	60	1	2	1	2	0.596861	0.920277	0.910176	0.406144	0.751322	0.936195	0.936195
67	1	267	48	2	32	7	2	2	0	2	0	0	0	0	2.19	66	1.46	60	67	2.37313	71	8	1.59	66	9	67	1	2	1	2	0.433122	0.79369	0.845283	0.431726	0.468674	0.735945	0.735945
60	1	237	44	2	122	3	1	1	1	0	0	0	0	0	3.52	88	1.9	63	54	3.64286	90	3	2.04	68	7	56	1	2	1	2	0.341861	0.846779	0.872439	0.786167	0.369154	0.884116	0.884116
84	1	149	25	2	35	10	2	3	1	1	0	0	2	1	1.17	35	0.95	43	81	1.72581	51	46	1.07	48	12	62	1	3	1	3	0.661064	0.941151	0.952105	0.444665	0.545454	0.958113	0.958113
67	1	294	55	2	62	3	1	1	0	1	0	0	0	0	3.11	90	1.76	70	57	3.30189	95	6	1.75	69	0	53	1	2	1	2	0.433122	0.735225	0.786672	0.56237	0.369154	0.712591	0.712591
73	1	257	80	2	22	7	2	2	1	2	0	0	0	0	2.07	63	1.54	67	75	2.44444	75	18	1.54	67	0	63	1	2	1	2	0.515405	0.812763	0.475291	0.389359	0.468674	0.395799	0.395799
62	1	85	45	2	70	24	3	4	5	5	2	2	2	1	0.95	26	0.41	15	43	1.59375	44	68	0.51	19	25	32	1	3	1	3	0.367081	0.971939	0.866057	0.59651	0.834609	0.92194	0.92194
84	1	147	35	2	62	10	2	2	1	2	1	1	1	0	2.13	76	1.07	58	50	2.34043	83	9	1.1	60	3	47	1	2	1	2	0.661064	0.942474	0.918945	0.56237	0.545454	0.954566	0.954566
89	1	204	47	2	32	12	3	3	2	0	0	0	2	2	1.94	63	1.3	67	67	2.03226	66	4	1.26	65	-3	62	1	2	1	2	0.719841	0.89168	0.852485	0.431726	0.595683	0.912456	0.912456
78	1	277	65	2	20	4	0	1	0	1	0	0	1	1	2.11	77	1.66	87	79	2.17284	79	3	1.76	89	6	81	0	0	0	1	0.583529	0.773217	0.677744	0.381061	0.393349	0.583948	0.583948
66	1	245	50	1	36	7	3	2	1	0	0	0	1	0	2.83	82	1.89	75	67	3.02857	88	6	2.12	84	12.2	70	0	0	0	1	0.41964	0.833822	0.830019	0.448995	0.468674	0.719503	0.719503
67	1	581	135	2	78	13	4	3	1	1	0	0	2	2	3.17	90	2.65	103	83	3.16471	90	0	2.69	103	1.5	85	0	0	0	1	0.433122	0.079868	0.0396393	0.62974	0.620131	0.098678	0.098678
54	1	615	85	2	32	1	0	0	1	0	0	0	0	0	4.49	117	3.74	126	83	4.52381	117	1	3.8	127	1.6	84	0	0	0	1	0.271747	0.0544398	0.4062	0.431726	0.322777	0.153293	0.153293
71	1	443	65	2	20	1	0	0	0	1	0	0	0	0	2.51	70	2.04	81	81	2.675	75	6	2.14	84	4.9	80	0	0	0	1	0.487849	0.314787	0.677744	0.381061	0.322777	0.464062	0.464062
66	1	382	79	2	26	7	0	2	1	2	1	0	0	1	2.68	80	2.55	104	95	2.69565	81	1	2.48	101	-2.7	92	0	0	0	1	0.41964	0.489682	0.489312	0.406144	0.468674	0.347737	0.347737
60	2	260	25	2	30	17	1	1	3	5	5	0	0	2	1.58	55	1.07	46	67	1.66667	58	5	1.15	49	7.5	69	1	3	1	3	0.341861	0.807188	0.952105	0.423151	0.711049	0.914276	0.914276
73	1	437	65	2	76	14	3	5	0	2	0	0	2	2	3.42	87	2.45	89	71	3.68493	94	8	2.69	97	9.8	73	0	0	0	1	0.515405	0.330619	0.677744	0.621534	0.643984	0.819653	0.819653
69	1	344	71	2	122	13	0	0	1	5	3	1	0	3	2.36	69	1.52	62	64	2.37313	71	0	1.59	64	4.6	67	1	2	1	2	0.460366	0.6029	0.600245	0.786167	0.620131	0.842108	0.842108
70	1	412	72	2	46	2	0	1	0	1	0	0	0	0	3.07	93	2.44	103	79	3.175	94	4	2.54	103	4.1	80	0	0	0	1	0.474088	0.400468	0.586698	0.492617	0.345598	0.478513	0.478513
71	1	479	22	2	30	1	0	1	0	0	0	0	0	0	2.39	71	1.09	45	45	2.34043	69	-2	1.1	46	0.9	47	1	3	1	3	0.487849	0.229255	0.959228	0.423151	0.322777	0.89216	0.89216
46	1	380	65	1	62	4	1	1	1	1	0	0	0	0	4.31	98	3.1	89	72	4.52113	104	5	3.21	93	3.5	71	0	0	0	1	0.193599	0.495718	0.677744	0.56237	0.393349	0.38438	0.38438
57	1	610	128	2	36	1	0	0	0	0	0	0	0	1	3.33	88	2.7	93	81	3.40244	90	2	2.79	94	3.3	82	0	0	0	1	0.30568	0.0576325	0.0576277	0.448995	0.322777	0.0260587	0.0260587
63	1	503	125	2	79	1	0	0	0	0	0	0	0	1	3.18	98	2.43	100	76	3.2987	100	3	2.54	101	4.5	77	0	0	0	1	0.37998	0.18208	0.0674882	0.633816	0.322777	0.0718242	0.0718242
59	1	508	80	2	40	1	0	0	0	0	1	0	0	0	3.17	95	2.42	94	76	3.2987	98	3	2.54	99	5	77	0	0	0	1	0.329568	0.173261	0.475291	0.466388	0.322777	0.246197	0.246197
59	1	541	76	1	65	3	0	1	0	1	1	0	0	0	3.78	97	2.91	99	76	3.87013	97	2	2.98	98	2.4	77	0	0	0	1	0.329568	0.123342	0.531386	0.57526	0.369154	0.392695	0.392695
54	1	447	81	1	31	5	1	1	0	0	2	0	0	1	3.87	97	3.25	105	84	4	98	3	3.28	105	0.9	82	0	0	0	1	0.271747	0.304464	0.46131	0.427433	0.41808	0.213493	0.213493
59	1	424	61	2	20	3	1	1	0	1	0	0	0	0	2.91	82	2.02	75	69	2.97436	84	3	2.32	78	14.9	78	0	0	0	2	0.329568	0.366233	0.72473	0.381061	0.369154	0.407092	0.407092
86	1	149	37	2	22	3	1	0	0	1	1	0	0	0	3.29	112	1.6	75	48	3.41304	117	5	1.57	74	-1.9	46	1	2	1	2	0.685312	0.941151	0.910176	0.389359	0.369154	0.885441	0.885441
51	1	506	72	2	27	9	4	4	1	0	0	0	0	0	3.78	85	3.36	98	89	3.76087	84	0	3.46	98	3	92	0	0	0	1	0.240278	0.176748	0.586698	0.410376	0.51992	0.3028	0.3028
51	1	279	45	1	107	17	5	5	0	2	0	0	2	3	3.78	96	1.64	53	43	4.48889	114	18	2.02	65	23.2	45	1	2	1	2	0.240278	0.768955	0.866057	0.738692	0.711049	0.894448	0.894448
57	1	462	85	2	20	2	1	0	0	1	0	0	0	0	3.63	92	2.86	95	78	3.73418	95	3	2.95	99	3	79	0	0	0	1	0.30568	0.267518	0.4062	0.381061	0.345598	0.154727	0.154727
68	1	91	56	1	66	36	4	5	5	4	4	4	5	5	1.74	55	0.56	24	32	2.23333	71	28	0.67	29	20	30	1	3	1	3	0.446704	0.969894	0.777096	0.579535	0.945308	0.943321	0.943321
54	1	541	104	1	64	2	0	1	1	0	0	0	0	0	2.49	63	2.31	76	92	2.51579	63	0	2.39	78	3	95	0	0	0	2	0.271747	0.123342	0.190517	0.570974	0.345598	0.108709	0.108709
61	1	151	20	2	57	21	2	2	3	4	4	2	2	2	1.93	68	0.73	39	38	3.03125	108	59	0.97	51	33	32	1	2	1	2	0.35437	0.939799	0.963401	0.540706	0.787658	0.963945	0.963945
61	1	292	65	1	20	7	1	1	1	3	1	0	0	0	2.96	104	1.87	85	63	3.08571	109	4	2.16	99	16	70	0	0	0	1	0.35437	0.7399	0.677744	0.364675	0.468674	0.435855	0.435855
60	1	137	29	2	40	29	3	3	4	5	4	4	3	3	1.31	42	0.84	36	64	1.53623	50	18	1.06	46	27	69	1	3	1	3	0.341861	0.948682	0.940757	0.466388	0.89394	0.952257	0.952257
82	1	242	59	2	85.5	2	1	1	0	0	0	0	0	0	2.01	77	1.42	82	70	2.13433	81	6	1.43	83	1	67	1	1	0	1	0.63594	0.838781	0.746562	0.659822	0.345598	0.843367	0.843367
54	1	290	52	1	56	8	2	2	1	3	0	0	0	0	4.66	114	2.42	77	52	5	124	8	2.45	78	1	49	1	2	1	2	0.271747	0.74452	0.813581	0.536352	0.494282	0.65926	0.65926
66	2	348	63	1	22	28	4	3	5	5	4	2	2	3	1.86	81	1.18	66	63	1.93443	84	2	1.18	66	0	61	1	2	1	2	0.41964	0.591281	0.701769	0.389359	0.883812	0.780914	0.780914
49	1	341	57	1	29	9	4	1	2	0	0	0	1	1	4.59	99	2.56	71	56	4.4386	96	-3	2.53	70	-1	57	1	2	1	2	0.220731	0.611539	0.767218	0.418881	0.51992	0.460334	0.460334
86	1	404	95	1	20	1	0	1	0	0	0	0	0	0	2.78	114	2.19	140	79	2.8125	116	2	2.25	142	2	80	0	0	0	1	0.685312	0.423867	0.280647	0.381061	0.322777	0.281102	0.281102
78	1	479	84	2	20	5	0	0	1	2	1	1	0	0	3.56	110	2.52	114	70	3.56338	113	3	2.53	116	2	71	0	0	0	1	0.583529	0.229255	0.419813	0.381061	0.41808	0.369119	0.369119
53	1	506	75	1	20	1	0	1	0	0	0	0	0	0	4.29	102	3.56	110	83	4.37349	103	1	3.63	112	2	83	0	0	0	1	0.260976	0.176748	0.545341	0.381061	0.322777	0.190927	0.190927
42	1	611	78	1	20	1	0	0	1	0	0	0	0	0	4.36	100	3.74	106	86	4.31395	101	3.69	3.71	106	0	86	0	0	0	1	0.161474	0.0569802	0.503349	0.372832	0.322777	0.110465	0.110465
80	1	107	68	2	65	23	3	3	2	4	4	3	2	2	2.13	68	0.78	37	36	2.51515	80	18	0.83	40	7	33	1	3	1	3	0.610052	0.963711	0.639906	0.57526	0.819957	0.882984	0.882984
48	1	482	58	1	20	5	3	2	0	0	0	0	0	0	2.75	66	2.58	79	94	2.72527	66	-1	2.48	76	-4	91	0	0	0	2	0.211395	0.222917	0.757039	0.381061	0.41808	0.351603	0.351603
58	1	359	45	1	22	5	0	0	1	0	0	0	2	2	3.22	77	1.94	61	60	3.41935	81	6	2.12	67	10	62	1	2	1	2	0.317504	0.558837	0.866057	0.389359	0.41808	0.623634	0.623634
76	1	111	16	2	50	24	3	3	3	4	4	2	2	3	1.92	71	0.79	42	41	2.23529	81	14	0.76	40	-4	34	1	3	1	3	0.556513	0.961983	0.970547	0.510135	0.834609	0.985514	0.985514

## Sheet: Validation cohort
age	sex	BestPEFR	PEFRperpred	Smoker	PY	VGHCATsum	VGHCAT1	VGHCAT2	VGHCAT3	VGHCAT4	VGHCAT5	VGHCAT6	VGHCAT7	VGHCAT8	fvc	fvcpred	fev1	fev1pred	fev1fvc	pfvc	pfvcpred	fvcchg	pfev1	pfev1pred	fev1chg	pfev1fvc	COPDdiagnosis	copdgoldSTAGE	stage24COPD	FEV1stage	COPDpropability	PEFRperpropensity	CATpropensity
46	1	690	119.779	1	28	2	1	1	0	0	0	0	0	0	4.85	117	3.94	119	81	4.85	117	0	3.94	81	0	81	0	0	0	1	0.0223757	0.0530065	0.248631
78	1	400	91.1378	2	54	2	0	1	1	0	0	0	0	0	2.88	97	1.79	90	62	3.07	104	6	1.97	99	9	64	1	1	0	1	0.367315	0.305629	0.248631
65	1	410	85.9077	2	24	6	1	3	2	0	0	0	0	0	3.29	103	2.14	90	65	3.26	102	-1	2.27	95	6	69	1	1	0	1	0.250025	0.390777	0.351043
59	1	700	125.644	2	24	5	2	1	2	0	0	0	0	0	4.35	104	3.72	119	85	4.49	107	3	3.9	125	4	87	0	0	0	1	0.0331967	0.0353933	0.323589
74	1	110	24.6188	1	80.5	2	1	1	0	0	0	0	0	0	2.69	91	1.63	79	60	2.9	99	8	1.83	88	13	63	1	1	0	1	0.949462	0.981458	0.248631
49	1	570	108.681	2	34	0	0	0	0	0	0	0	0	0	2.96	79	2.57	85	87	2.96	79	0	2.57	85	0	79	0	0	0	1	0.0422741	0.110678	0.205598
63	1	550	110.287	1	47	0	0	0	0	0	0	0	0	0	2.85	82	2.33	90	82	2.85	82	0	2.33	90	0	82	0	0	0	1	0.0851732	0.099802	0.205598
64	1	430	88.1187	2	41.5	2	1	0	0	0	0	0	0	1	2.42	71	1.93	77	80	2.49	74	3	2.03	81	5	82	0	0	0	1	0.229115	0.353602	0.248631
62	1	530	103.252	1	68.5	4	2	2	0	0	0	0	0	0	2.9	79	2.53	91	87	2.85	78	-2	2.37	86	-6	83	0	0	0	1	0.17831	0.155396	0.297299
65	1	540	102.317	2	24	0	0	0	0	0	0	0	0	0	3.44	89	2.8	100	82	3.61	93	4	2.85	101	1	79	0	0	0	1	0.0963411	0.164432	0.205598
48	1	520	95.7709	1	34	0	0	0	0	0	0	0	0	0	4.06	106	3.33	108	82	4.03	105	-1	3.34	109	0	83	0	0	0	1	0.0735922	0.239716	0.205598
86	1	350	81.2382	2	24	4	2	1	1	0	0	0	0	0	2.28	65	1.57	70	69	2.3	67	1	1.59	70	1	69	1	2	1	2	0.490833	0.473071	0.297299
71	1	440	90.3954	1	54	2	1	1	0	0	0	0	0	0	3.53	99	2.75	108	78	3.57	100	1	2.76	108	0	77	0	0	0	1	0.30526	0.317091	0.248631
61	1	220	44.2807	2	56.5	10	2	3	1	2	0	0	0	2	3.23	97	1.85	73	57	3.47	105	8	1.92	76	4	55	1	2	1	2	0.813474	0.927792	0.469292
85	1	150	36.2009	1	34	6	3	3	0	0	0	0	0	0	2.09	75	1.39	77	67	2.07	75	-1	1.45	80	4	69	1	1	0	1	0.915843	0.958315	0.351043
66	1	670	118.863	2	24	3	1	1	1	0	0	0	0	0	4.47	103	3.35	106	75	4.47	103	0	3.35	106	0	75	0	0	0	1	0.0553945	0.0564149	0.272285
53	1	480	84.0704	1	41.5	9	3	3	3	0	0	0	0	0	4.42	104	3.28	100	74	4.51	106	2	3.3	100	1	73	0	0	0	1	0.246391	0.422687	0.438844
53	1	500	99.4131	1	24.5	0	0	0	0	0	0	0	0	0	3.72	116	3.32	129	89	3.72	116	0	3.35	130	1	88	0	0	0	1	0.0673114	0.195213	0.205598
62	1	520	96.206	2	24.5	8	0	0	1	2	0	0	3	2	3.14	77	2.46	81	78	3.2	79	2	2.44	81	-1	76	0	0	0	1	0.165399	0.234054	0.40885
59	1	210	43.1044	1	44	15	4	3	1	2	1	0	4	0	1.84	57	1.09	44	59	2.24	70	22	1.44	58	32	64	1	2	1	2	0.822428	0.933265	0.620425
81	1	440	88.692	2	24	2	0	1	1	0	0	0	0	0	3.57	94	2.4	94	67	3.61	95	1	2.5	98	4	69	1	1	0	1	0.323242	0.344224	0.248631
77	1	400	88.2022	2	24	4	1	1	1	1	0	0	0	0	2.53	79	2.1	95	83	2.66	83	5	2.09	94	-1	79	0	0	0	1	0.313693	0.352229	0.297299
59	1	550	98.7201	2	68.5	4	1	1	1	1	0	0	0	0	4.4	105	3.26	104	74	4.43	106	1	3.23	103	-1	73	0	0	0	1	0.191424	0.203172	0.297299
56	1	510	91.3632	2	24	5	1	1	1	0	0	0	1	1	3.08	73	2.46	77	80	3.17	76	3	2.54	79	3	80	0	0	0	2	0.13862	0.302197	0.323589
59	1	620	118.738	1	29	2	1	1	0	0	0	0	0	0	3.43	92	2.91	103	85	3.58	96	4	3.13	111	8	87	0	0	0	1	0.0420419	0.0568978	0.248631
58	1	650	121.978	1	49	7	2	3	0	2	0	0	0	0	3.55	92	3.17	109	89	3.52	92	0	3.3	113	4	94	0	0	0	1	0.0600906	0.0455964	0.379519
64	1	240	51.6502	2	88	19	2	2	4	4	2	1	1	3	1.32	45	0.58	26	44	1.58	53	19	0.69	31	18	44	1	3	1	3	0.902309	0.883153	0.727669
54	1	510	94.3048	1	24	3	1	1	1	0	0	0	0	0	3.63	92	3.11	101	86	3.84	97	6	3.25	106	5	85	0	0	0	1	0.102208	0.259481	0.272285
52	1	490	85.3806	1	24.5	4	1	1	1	1	0	0	0	0	4.46	102	3.36	99	75	4.49	103	1	3.36	99	0	74	0	0	0	1	0.146521	0.399849	0.297299
62	1	480	86.9307	2	34	4	2	1	0	1	0	0	0	0	3.23	78	2.3	75	69	3.2	77	-1	2.35	75	0	69	1	2	1	2	0.223462	0.373389	0.297299
67	1	500	102.691	1	74	0	0	0	0	0	0	0	0	0	2.73	77	2.27	88	83	2.73	77	0	2.27	88	0	83	0	0	0	1	0.195154	0.160769	0.205598
67	1	590	114.765	2	64	1	0	1	0	0	0	0	0	0	3.33	88	2.43	88	73	3.55	93	5	2.45	89	1	69	1	1	0	1	0.108858	0.0743408	0.226392
59	1	430	86.8755	1	64	6	2	2	1	1	0	0	0	0	3.45	103	2.36	92	68	3.76	113	9	2.54	99	8	68	1	1	0	1	0.306634	0.374319	0.351043
70	1	490	100.061	2	34	4	1	1	1	1	0	0	0	0	3.32	92	2.93	114	88	3.33	92	0	3	116	2	90	0	0	0	1	0.178142	0.187988	0.297299
58	1	400	75.0635	1	24	6	3	2	0	1	0	0	0	0	3.14	81	2.17	74	69	3.16	82	1	2.17	74	0	69	1	2	1	2	0.29274	0.583408	0.351043
90	1	450	98.278	2	84	2	2	0	0	0	0	0	0	0	2	58	1.98	90	99	3.24	93	62	2.61	119	32	81	0	0	0	1	0.524075	0.208374	0.248631
54	1	400	70.9077	1	24	13	4	3	2	4	0	0	0	0	3.52	85	2.46	77	69	3.54	84	1	2.44	79	-1	69	1	2	1	2	0.38545	0.653851	0.561098
40	1	620	99.8443	2	42	1	0	0	1	0	0	0	0	0	5.08	109	4.27	114	84	5.08	109	0	4.27	114	0	84	0	0	0	1	0.0513503	0.190382	0.226392
53	1	500	94.6596	1	60	3	1	1	1	0	0	0	0	0	3.14	84	2.79	96	89	3.32	89	6	2.97	102	6	89	0	0	0	1	0.155077	0.254602	0.272285
66	1	550	112.28	2	24	1	1	0	0	0	0	0	0	0	3.79	114	2.59	106	68	3.79	114	0	2.6	107	2	69	1	1	0	1	0.0675021	0.0876289	0.226392
46	1	620	104.8	1	24	2	2	0	0	0	0	0	0	0	4.63	105	3.71	107	80	4.63	105	0	3.71	107	0	80	0	0	0	1	0.0429763	0.141324	0.248631
50	1	550	94.8599	2	24	2	0	0	1	0	0	0	0	1	4.74	110	3.75	112	79	4.88	113	3	3.8	113	1	78	0	0	0	1	0.0804583	0.251874	0.248631
75	1	370	79.1992	2	57	4	2	2	0	0	0	0	0	0	2.91	90	1.94	86	67	3.01	93	3	1.88	84	-3	63	1	1	0	1	0.515804	0.509746	0.297299
69	1	350	72.7658	2	29	9	2	2	0	1	0	0	2	2	2.99	89	2.44	100	81	2.92	87	-2	2.38	98	-2	82	0	0	0	1	0.49212	0.622982	0.438844
66	1	620	130.717	2	48	1	0	1	0	0	0	0	0	0	4.53	140	3.54	148	78	4.53	140	0	3.54	148	0	78	0	0	0	1	0.0403431	0.0248309	0.226392
86	1	440	87.8642	2	24	1	0	0	0	0	0	0	0	1	3.11	83	2.24	92	72	3.18	84	1	2.2	90	-2	69	1	1	0	1	0.370669	0.357801	0.226392
66	1	540	107.676	2	24	0	0	0	0	0	0	0	0	0	4.5	126	3.58	135	79	4.5	126	0	3.58	135	0	79	0	0	0	1	0.0789919	0.118007	0.205598
71	1	460	91.58	2	24	1	1	0	0	0	0	0	0	0	3.9	106	3.3	127	85	3.82	104	-1	3.31	127	0	87	0	0	0	1	0.19998	0.298914	0.226392
55	1	370	71.3706	2	35	5	0	1	1	1	0	0	1	1	2.98	81	2.38	83	80	2.92	79	-2	2.38	83	0	82	0	0	0	1	0.325819	0.646271	0.323589
58	1	480	90.7378	2	57	8	3	1	0	0	0	0	2	2	3.69	95	3.19	108	86	3.67	95	-1	3.2	109	0	87	0	0	0	1	0.260542	0.311775	0.40885
78	1	160	34.044	2	74	9	1	1	1	3	1	1	0	1	2.5	74	0.95	41	38	2.5	74	0	0.95	41	0	38	1	3	1	3	0.950067	0.964096	0.438844
58	1	450	87.6417	2	42	3	0	1	1	1	0	0	0	0	2.59	71	2.25	81	87	2.88	79	11	2.5	90	11	87	0	0	0	1	0.198381	0.361491	0.272285
67	1	450	93.9211	2	49	3	0	0	0	1	1	0	0	1	3.26	99	2.26	93	69	3.26	99	0	2.26	93	0	69	1	1	0	1	0.232521	0.264825	0.272285
58	1	500	95.9278	1	39	3	1	1	0	0	0	0	1	0	3.73	99	2.71	94	73	3.92	104	5	2.71	94	0	69	1	1	0	1	0.136171	0.237664	0.272285
64	1	410	82.0599	1	24	5	2	1	0	1	0	0	1	0	2.88	82	2.55	98	89	2.96	84	3	2.5	96	-2	84	0	0	0	1	0.266797	0.45835	0.323589
62	1	430	81.9103	2	49	6	3	2	1	0	0	0	0	0	3.52	92	2.59	91	73	3.78	99	7	2.84	100	9	75	0	0	0	1	0.340155	0.461026	0.351043
56	1	590	102.14	2	58	0	0	0	0	0	0	0	0	0	5.16	117	4.27	128	83	5.18	117	0	4.42	132	4	85	0	0	0	1	0.106705	0.166198	0.205598
69	1	520	99.2865	2	24	0	0	0	0	0	0	0	0	0	3.95	102	2.85	102	72	3.88	100	-2	3.06	110	8	79	0	0	0	1	0.128977	0.19665	0.205598
73	1	450	99.1955	2	24	10	2	2	0	2	1	0	1	2	3.18	97	2.42	105	76	3.4	104	6	2.5	109	3	74	0	0	0	1	0.237655	0.197687	0.469292
86	1	375	92.0204	2	24	4	1	1	0	1	0	0	0	1	2.22	82	1.41	81	63	2.32	85	4	1.3	75	-7	56	1	2	1	2	0.362391	0.292311	0.297299
59	1	375	65.0411	1	51	5	1	1	0	1	0	0	1	1	3.62	81	2.32	69	64	3.7	82	2	2.47	74	7	67	1	2	1	2	0.500747	0.742391	0.323589
55	1	650	128.265	2	24	2	1	1	0	0	0	0	0	0	3.48	100	2.97	109	85	3.48	100	0	2.97	109	0	85	0	0	0	1	0.0208777	0.0294858	0.248631
91	1	300	73.4742	2	34	8	1	1	1	2	1	0	0	2	2.72	98	1.85	106	68	2.75	99	1	1.9	113	3	69	1	1	0	1	0.719658	0.610928	0.40885
46	1	500	82.8827	2	24	8	1	1	1	3	0	2	0	0	3.88	86	2.97	83	76	4.22	93	9	3.25	91	9	77	0	0	0	1	0.155349	0.443682	0.40885
67	1	410	80.9757	1	67	4	1	1	0	2	0	0	0	0	2.21	60	1.97	74	89	2.91	79	19	2.01	75	2	69	1	2	1	2	0.441813	0.477785	0.297299
83	1	430	95.2716	2	24	14	4	3	3	2	0	0	0	2	1.92	60	1.29	61	67	1.95	61	2	1.26	60	-2	65	1	2	1	2	0.425726	0.24633	0.591093
58	1	500	88.051	2	24	6	0	2	0	2	0	0	0	2	4.55	107	3.79	118	83	4.55	107	0	3.79	118	0	83	0	0	0	1	0.179683	0.354716	0.351043
78	1	530	118.657	2	24	3	1	1	0	1	0	0	0	0	2.21	65	1.49	64	67	2.24	67	2	1.56	67	5	69	1	2	1	2	0.0922745	0.0572111	0.272285
55	1	740	128.315	2	29	0	0	0	0	0	0	0	0	0	5	116	4.17	127	83	5	116	0	4.17	127	0	83	0	0	0	1	0.020086	0.0293821	0.205598
56	1	580	112.519	1	34	5	2	1	0	0	0	0	2	0	4.21	115	3.46	122	82	4.21	115	0	3.46	122	0	82	0	0	0	1	0.0621865	0.0862636	0.323589
76	1	310	67.9148	2	44	0	0	0	0	0	0	0	0	0	3.15	98	2.16	97	68	3.38	105	7	2.35	105	8	69	1	1	0	1	0.560249	0.700885	0.205598
65	1	600	123.704	2	24	1	1	0	0	0	0	0	0	0	3	88	2.96	116	99	3	88	0	2.96	116	0	99	0	0	0	1	0.0380335	0.0404829	0.226392
68	1	280	55.1985	1	54	14	3	4	2	3	0	1	0	1	2.71	74	1.58	60	58	2.72	75	0	1.59	60	1	58	1	2	1	2	0.808342	0.854101	0.591093
54	1	360	69.0486	1	43	8	2	3	0	1	0	0	1	1	3.93	111	2.96	107	75	3.94	111	0	2.9	104	-2	73	0	0	0	1	0.408449	0.683494	0.40885
90	1	170	39.472	2	24	4	1	1	1	1	0	0	0	0	2.08	72	1.06	59	51	2.32	80	11	1.1	61	4	47	1	2	1	2	0.899336	0.947822	0.297299
72	1	410	90.5647	2	74	0	0	0	0	0	0	0	0	0	3.04	100	2.46	115	81	3.04	100	0	2.46	115	0	81	0	0	0	1	0.354877	0.314456	0.205598
54	1	450	80.8855	1	124	3	2	1	0	0	0	0	0	0	3.74	91	3.25	102	87	3.6	88	-4	3.18	100	-2	88	0	0	0	1	0.496153	0.479406	0.272285
62	1	610	117.065	2	41	2	0	1	0	1	0	0	0	0	2.95	78	2.53	90	86	3.03	80	3	2.63	93	4	87	0	0	0	1	0.0612736	0.0637165	0.248631
50	1	665	114.694	1	34	9	1	0	1	2	2	1	1	1	5.82	133	4.18	122	72	5.9	135	2	4.13	120	-2	69	1	1	0	1	0.0538591	0.0746895	0.438844
65	1	530	108.404	2	74	5	1	1	1	1	0	0	0	1	3.4	98	2.48	96	73	3.6	104	6	2.63	102	6	73	0	0	0	1	0.181416	0.112661	0.323589
65	1	530	107.549	2	24	2	1	1	0	0	0	0	0	0	2.85	82	2.35	92	83	2.85	82	0	2.35	92	0	83	0	0	0	1	0.0844859	0.118961	0.248631
67	1	335	69.919	2	28	11	3	3	1	0	1	0	1	2	2.27	69	2.03	84	89	2.24	68	-1	2	83	-1	89	0	0	0	1	0.528711	0.669783	0.499971
70	1	560	118.104	2	24	10	2	2	0	3	0	0	2	1	2.6	78	2.1	88	81	2.6	78	0	2.02	84	-4	78	0	0	0	1	0.0973442	0.0593962	0.469292
73	1	420	89.5156	1	47	2	1	1	0	0	0	0	0	0	2.83	86	2.1	91	74	2.83	86	0	2.1	91	0	74	0	0	0	1	0.311254	0.330965	0.248631
55	1	580	106.301	2	64	11	3	2	2	3	0	0	1	0	3.05	77	2.05	68	67	3.32	84	7	2.22	73	8	66	1	2	1	2	0.158724	0.128706	0.499971
55	1	500	93.6394	1	24	17	3	2	1	5	0	0	5	1	2.96	80	2.72	95	92	2.95	80	0	2.64	92	-3	89	0	0	0	1	0.212264	0.268793	0.676359
57	1	700	121.805	1	34	12	2	3	3	1	0	0	0	3	4.97	112	4.37	131	88	4.97	112	0	4.37	131	0	88	0	0	0	1	0.0611431	0.0461421	0.530649
63	1	400	77.201	2	35	8	3	3	0	0	0	0	2	0	3.74	99	2.74	98	73	3.74	99	0	2.74	98	0	73	0	0	0	1	0.381108	0.545592	0.40885
55	1	540	89.9972	2	24	4	1	1	1	1	0	0	0	0	3.84	81	3.06	86	80	3.84	81	0	3.06	86	0	80	0	0	0	1	0.134602	0.323331	0.297299
67	1	580	117.25	1	24	0	0	0	0	0	0	0	0	0	3.3	93	2.58	100	78	3.3	93	0	2.58	100	0	78	0	0	0	1	0.0531378	0.0629242	0.205598
58	1	450	84.4464	2	80	15	3	3	2	4	2	0	1	0	3.08	80	2.1	72	68	3.2	84	4	2.21	76	5	69	1	2	1	2	0.500531	0.416094	0.620425
67	1	610	124.291	2	29	7	4	1	2	0	0	0	0	0	3.06	90	2.51	101	82	3.06	90	0	2.51	101	0	82	0	0	0	1	0.0596211	0.0388728	0.379519
59	1	570	103.757	1	24	6	2	4	0	0	0	0	0	0	4.05	99	3.7	120	91	4.18	102	3	3.67	119	-1	88	0	0	0	1	0.095946	0.15068	0.351043
87	1	440	104.735	2	34	5	1	1	1	1	0	0	0	1	3.18	103	2.18	110	69	3.15	102	-1	2.17	110	-1	69	1	1	0	1	0.281508	0.141894	0.323589
45	1	530	93.8656	1	34	10	2	1	2	1	0	0	0	4	3.83	95	3.08	95	80	3.9	97	2	3.18	98	3	82	0	0	0	1	0.117698	0.265604	0.469292
60	1	610	110.073	1	39	1	0	0	1	0	0	0	0	0	3.86	91	3.26	102	84	3.86	91	0	3.26	102	0	84	0	0	0	1	0.0715875	0.101196	0.226392
53	1	670	124.105	2	31	1	0	1	0	0	0	0	0	0	4.5	116	3.59	120	80	4.5	116	0	3.59	120	0	80	0	0	0	1	0.0244791	0.0393768	0.226392
60	1	540	103.232	1	44	3	0	1	0	0	0	0	2	0	3.89	105	3.03	109	78	3.89	105	0	3.03	109	0	78	0	0	0	1	0.115031	0.155586	0.272285
90	1	390	98.3235	2	65	11	4	3	1	0	0	0	0	3	2.45	100	1.93	130	78	2.45	100	0	1.93	130	0	78	0	0	0	1	0.577653	0.207834	0.499971
58	1	570	101.771	2	42	5	1	1	1	0	0	0	2	0	4.31	104	3.42	110	79	4.37	106	1	3.59	116	5	82	0	0	0	1	0.121663	0.169911	0.323589
59	1	620	119.628	2	46	4	2	1	1	0	0	0	0	0	3.62	97	3.1	108	86	3.75	100	4	3.21	112	4	86	0	0	0	1	0.0571754	0.0535544	0.297299
68	2	360	102.03	1	34	4	1	1	1	1	0	0	0	0	2.79	112	2.13	109	76	2.84	114	2	2.21	113	4	78	0	0	0	1	0.152457	0.167299	0.297299
62	1	500	97.0402	2	44	5	2	2	0	1	0	0	0	0	3.26	88	2.59	94	79	3.33	90	2	2.71	98	4	81	0	0	0	1	0.177268	0.223458	0.323589
57	1	520	97.0452	1	21.5	3	3	0	0	0	0	0	0	0	5.17	133	3.47	118	67	5.17	133	0	3.8	129	9	73	0	0	0	1	0.0988817	0.223396	0.272285
73	1	500	108.361	1	59	7	3	3	1	0	0	0	0	0	3.32	104	2.58	115	78	3.32	104	0	2.58	115	0	78	0	0	0	1	0.221373	0.112969	0.379519
62	1	600	116.889	1	54	5	2	3	0	0	0	0	0	0	3.29	89	2.84	103	86	3.29	89	0	2.84	103	0	86	0	0	0	1	0.0864669	0.064476	0.323589
84	1	210	51.2778	2	73	7	1	3	0	3	0	0	0	0	2.14	80	1.54	89	72	2.24	84	4	1.55	90	1	69	1	1	0	1	0.904165	0.885892	0.379519
88	1	290	69.5179	1	74	4	2	2	0	0	0	0	0	0	2.23	83	1.66	98	74	2.71	101	21	1.66	99	0	61	1	1	0	1	0.798609	0.67614	0.297299
56	1	540	104.759	2	24	2	1	1	0	0	0	0	0	0	3.35	93	2.78	100	83	3.25	90	-2	2.75	99	0	85	0	0	0	1	0.0659165	0.141682	0.248631
71	1	330	62.5534	2	24	13	4	4	2	0	0	0	0	3	3.8	96	2.62	93	69	4.03	102	6	2.75	98	5	68	1	1	0	1	0.669933	0.775139	0.561098
88	1	400	86.9753	2	29	4	0	1	1	2	0	0	0	0	3.46	114	2.11	110	61	3.64	120	5	2.25	118	6	62	1	1	0	1	0.461877	0.372638	0.297299
55	1	580	101.945	2	79	0	0	0	0	0	0	0	0	0	4.86	113	3.83	117	79	4.86	113	0	3.83	117	0	79	0	0	0	1	0.136425	0.16815	0.205598
65	1	330	65.4171	1	56	7	3	2	1	1	0	0	0	0	2.99	80	1.9	68	64	3.01	81	1	1.9	68	0	64	1	2	1	1	0.608631	0.737179	0.379519
60	1	480	94.5715	2	34	9	3	3	0	2	0	0	0	1	3.39	95	2.61	97	77	3.46	98	2	2.8	104	7	81	0	0	0	1	0.193098	0.255808	0.438844
70	1	390	75.4497	2	24	5	1	3	0	1	0	0	0	0	1.78	46	1.6	58	90	1.92	50	8	1.67	61	4	87	0	0	0	2	0.397226	0.576634	0.323589
67	1	470	98.8974	2	54	0	0	0	0	0	0	0	0	0	3.12	95	2.33	97	75	3.63	111	16	2.47	103	6	68	1	1	0	1	0.177852	0.201113	0.205598
62	1	510	101.664	2	84	2	1	1	0	0	0	0	0	0	2.86	81	2.18	83	76	2.86	81	0	2.18	83	0	76	0	0	0	1	0.209234	0.170997	0.248631
76	1	490	107.349	2	96	10	4	2	0	1	1	0	2	0	2.71	85	2.22	100	82	2.92	91	8	2.37	107	7	81	0	0	0	1	0.413355	0.120477	0.469292
41	1	560	91.1858	1	24	12	3	3	2	0	0	0	2	2	5.84	127	4.23	115	72	5.64	123	-3	4.38	119	3	78	0	0	0	1	0.108989	0.304896	0.530649
77	2	260	80.7634	1	91	2	0	0	0	2	0	0	0	0	2	93	1.5	94	75	2.14	99	7	1.64	103	9	77	0	0	0	1	0.616471	0.481601	0.248631
55	1	600	103.343	2	34	0	0	0	0	0	0	0	0	0	5.72	132	3.81	115	67	5.98	138	5	4.08	123	7	68	1	1	0	1	0.0698621	0.154536	0.205598
50	1	550	96.1486	1	34	8	2	0	3	0	0	0	1	2	4.38	104	3.26	99	75	4.38	104	0	3.26	99	0	75	0	0	0	1	0.117815	0.234795	0.40885
78	1	400	93.6244	2	24	4	1	0	2	1	0	0	0	0	2.18	78	1.83	96	84	2.27	81	4	1.89	100	3	83	0	0	0	1	0.268235	0.269005	0.297299
59	1	360	70.5186	2	91.5	10	2	2	2	3	1	0	0	0	1.88	53	1.31	49	69	1.92	55	2	1.31	49	0	68	1	3	1	3	0.650693	0.660165	0.469292
73	1	180	40.7246	1	47	3	0	3	0	0	0	0	0	0	2.12	78	1.58	82	74	2.46	90	16	1.67	87	6	68	1	1	0	1	0.839228	0.943177	0.272285
86	1	530	116.703	2	54	2	1	1	0	0	0	0	0	0	2.7	81	2.19	103	81	2.81	85	4	2.36	111	7	84	0	0	0	1	0.192098	0.0652896	0.248631
62	1	460	88.9416	2	24	4	2	2	0	0	0	0	0	0	3.67	94	3.29	109	90	3.67	94	0	3.29	109	0	90	0	0	0	1	0.183302	0.340179	0.297299
73	1	300	66.1303	1	44	11	2	2	1	3	1	0	0	2	2.52	81	1.74	80	69	2.54	82	1	1.74	80	0	69	1	1	0	1	0.692241	0.727109	0.499971
68	1	430	94.144	2	74	1	0	1	0	0	0	0	0	0	2.56	83	2.18	97	85	2.56	83	0	2.18	97	0	85	0	0	0	1	0.289656	0.261712	0.226392
64	1	430	93.3202	1	49	0	0	0	0	0	0	0	0	0	3.06	101	2.45	108	80	3.06	101	0	2.48	108	0	80	0	0	0	1	0.187294	0.273334	0.205598
74	1	190	41.7964	1	53	7	2	2	1	1	0	0	0	1	1.75	56	1.03	47	59	2.25	73	28	1.37	63	33	61	1	2	1	2	0.876422	0.938897	0.379519
63	1	600	105.515	2	71.5	0	0	0	0	0	0	0	0	0	4.3	99	3.21	101	75	4.3	99	0	3.21	101	0	75	0	0	0	1	0.145204	0.13519	0.205598
84	1	370	81.8085	2	44	2	1	1	0	0	0	0	0	0	3.27	100	2.63	122	80	3.43	104	5	2.76	128	5	80	0	0	0	1	0.508345	0.462847	0.248631
88	1	180	43.149	2	24	6	1	1	2	2	0	0	0	0	2.23	77	1.54	84	69	2.24	78	1	1.49	81	-3	67	1	1	0	1	0.884085	0.933065	0.351043
75	1	500	105.275	1	59	17	3	2	5	2	2	0	0	3	2.4	71	1.99	84	83	2.64	78	10	2.06	88	3	78	0	0	0	1	0.387825	0.137223	0.676359
66	1	510	101.694	2	49	8	3	3	2	0	0	0	0	0	3.12	87	2.58	98	82	3.12	87	0	2.58	98	0	82	0	0	0	1	0.207509	0.170694	0.40885
69	1	460	94.1145	2	60	7	3	3	0	1	0	0	0	0	3.13	90	2.32	93	74	3.1	89	-1	2.34	93	1	75	0	0	0	1	0.326379	0.262123	0.379519
59	1	480	92.615	1	32	8	2	3	2	1	0	0	0	0	3.78	102	2.77	99	73	4.04	109	10	2.79	100	1	69	1	1	0	1	0.187683	0.283535	0.40885
88	1	410	111.824	2	35	5	3	1	0	0	0	0	0	1	1.97	91	1.82	136	92	2.06	94	4	1.72	128	-6	83	0	0	0	1	0.227164	0.0902859	0.323589
57	1	660	122.286	1	41	3	0	2	0	1	0	0	0	0	4.05	103	3.21	107	79	3.95	100	-2	3.19	106	0	81	0	0	0	1	0.0409335	0.0446417	0.272285
62	1	510	104.915	2	41.5	0	0	0	0	0	0	0	0	0	2.81	82	2.34	90	83	2.88	84	2	2.47	95	6	86	0	0	0	1	0.0963612	0.14032	0.205598
67	1	260	52.1508	2	68	9	1	1	1	3	1	0	0	2	2.18	61	1.16	45	53.17	2.62	74	20	1.46	56	26	55.58	1	2	1	2	0.813605	0.879381	0.438844

## Sheet: Sensitivity analysis
COPDdiagnosis	A1	A2	A3	A4	B1	B2	B3	B4	B5	B6	C1	C2	C3	C4	D		A1	Age
0	0.35437	0.406244	0.15706	0.369154	0.289913	0.232143	0.115365	0.118591	0.297275	0.14201	0.18823	0.0891004	0.0987775	0.107796	0.078352		A2	PY
0	0.697078	0.364867	0.218817	0.30077	0.584725	0.50586	0.378434	0.14541	0.208493	0.174527	0.393695	0.272037	0.310647	0.115827	0.223635		A3	PEFR
0	0.70859	0.373005	0.61004	0.44323	0.605405	0.684752	0.765156	0.492958	0.332934	0.58608	0.58163	0.671044	0.752991	0.470448	0.659767		A4	CAT
1	0.282793	0.785573	0.613641	0.494282	0.579402	0.27272	0.433173	0.852906	0.783854	0.611879	0.546803	0.717987	0.419523	0.84795	0.692993		B1	Age+PY
0	0.30568	0.364867	0.532364	0.44323	0.219049	0.25141	0.378409	0.406611	0.325369	0.512001	0.181218	0.280303	0.345012	0.389474	0.258826		B2	Age+CAT
0	0.648605	0.406244	0.594437	0.643984	0.571352	0.801758	0.71042	0.510828	0.561816	0.659007	0.741756	0.636957	0.786534	0.577524	0.720278		B3	Age+PEFR
1	0.70859	0.427485	0.525788	0.903281	0.653943	0.97191	0.701478	0.462862	0.875125	0.757807	0.961441	0.643415	0.906257	0.700941	0.870344		B4	PY+PEFR
0	0.211395	0.406244	0.302682	0.494282	0.168688	0.197435	0.140506	0.237643	0.411858	0.316861	0.15993	0.110854	0.143056	0.250348	0.115103		B5	PY+CAT
0	0.697078	0.583489	0.798125	0.595683	0.761276	0.803374	0.882568	0.849052	0.679024	0.817814	0.842681	0.909481	0.903723	0.862479	0.922647		B6	PEFR+CAT
1	0.697078	0.389496	0.910908	0.620131	0.607872	0.820959	0.948779	0.870455	0.519792	0.920144	0.753294	0.924434	0.958062	0.883023	0.937053		C1	Age+PY+CAT
1	0.260976	0.466348	0.566548	0.494282	0.249433	0.249495	0.367567	0.541869	0.470918	0.567445	0.239132	0.352004	0.356613	0.542285	0.343173		C2	Age+PY+PEFR
0	0.202351	0.385348	0.503209	0.345598	0.150731	0.103896	0.259038	0.399174	0.259846	0.438214	0.0783502	0.197375	0.188126	0.341862	0.14683		C3	Age+CAT+PEFR
0	0.30568	0.364867	0.460193	0.345598	0.219049	0.17473	0.316291	0.339548	0.243714	0.39867	0.123815	0.228657	0.243108	0.289075	0.17823		C4	PY+CAT+PEFR
1	0.30568	0.475057	0.878618	0.667144	0.298498	0.486741	0.778996	0.870162	0.650999	0.901297	0.47276	0.769809	0.820237	0.892898	0.808911		D	Age+PY+PEFR+CAT
1	0.719841	0.436061	0.714533	0.595683	0.673104	0.821707	0.841811	0.666895	0.541614	0.744689	0.783388	0.807299	0.873904	0.698696	0.842071
1	0.433122	0.645495	0.150269	0.667144	0.580424	0.633938	0.139387	0.248939	0.78729	0.215995	0.745232	0.223294	0.223899	0.333777	0.322797
1	0.460366	0.518724	0.783069	0.731664	0.487803	0.734116	0.756173	0.799218	0.749726	0.844906	0.745923	0.771874	0.840923	0.854438	0.845435
0	0.41964	0.385348	0.0909649	0.345598	0.330252	0.266884	0.0827647	0.06247	0.259846	0.0807972	0.204716	0.0586644	0.0707451	0.056033	0.0517849
0	0.271747	0.509992	0.323571	0.667144	0.291612	0.441838	0.189603	0.340625	0.681458	0.413224	0.459057	0.204131	0.269918	0.427534	0.28158
0	0.446704	0.604561	0.332732	0.494282	0.554286	0.450658	0.311771	0.439139	0.606286	0.34583	0.549007	0.405888	0.328422	0.450111	0.416956
0	0.282793	0.364867	0.209463	0.369154	0.201205	0.173996	0.122489	0.13868	0.26277	0.187458	0.123333	0.0828452	0.100662	0.124538	0.0705406
0	0.685312	0.684404	0.575078	0.345598	0.818563	0.548324	0.72209	0.747967	0.542279	0.506219	0.705349	0.837758	0.657114	0.689908	0.786878
1	0.556513	0.57497	0.786955	0.494282	0.630892	0.570464	0.812191	0.83557	0.577328	0.777517	0.636051	0.850939	0.804242	0.826308	0.840982
0	0.329568	0.596174	0.397293	0.345598	0.426027	0.192783	0.283679	0.499642	0.448345	0.342182	0.262871	0.369746	0.220168	0.440033	0.295533
1	0.685312	0.608732	0.729077	0.494282	0.768895	0.708051	0.833051	0.809564	0.610368	0.721626	0.779238	0.880255	0.833917	0.801581	0.87677
0	0.474088	0.4707	0.301025	0.345598	0.457269	0.316563	0.301062	0.285351	0.330892	0.258257	0.304877	0.285774	0.247609	0.245422	0.237921
0	0.673304	0.828936	0.488329	0.41808	0.899366	0.617677	0.640807	0.821123	0.779017	0.458879	0.862984	0.87918	0.61772	0.797935	0.858266
0	0.583529	0.76738	0.682021	0.345598	0.8117	0.428529	0.73827	0.875871	0.641219	0.612819	0.682656	0.891643	0.661641	0.836327	0.844866
0	0.610052	0.364867	0.734368	0.44323	0.491435	0.572961	0.796851	0.623278	0.325369	0.707823	0.458352	0.706271	0.773786	0.594338	0.682246
1	0.623084	0.621148	0.634974	0.41808	0.72736	0.559423	0.725373	0.743601	0.549299	0.599005	0.663321	0.804714	0.6927	0.711525	0.77401
1	0.719841	0.389496	0.847255	0.345598	0.633192	0.59256	0.918879	0.785403	0.263154	0.794998	0.499761	0.882101	0.883299	0.722139	0.837695
0	0.446704	0.406244	0.261784	0.41808	0.373007	0.36725	0.246854	0.203188	0.341031	0.250002	0.303847	0.194952	0.23246	0.19455	0.186161
0	0.317504	0.440364	0.695264	0.494282	0.283145	0.309981	0.551835	0.650025	0.445408	0.689296	0.277723	0.508967	0.533523	0.643729	0.493511
0	0.673304	0.39784	0.730627	0.595683	0.589735	0.783652	0.827854	0.650383	0.503166	0.75882	0.714519	0.768066	0.859991	0.682735	0.806848
0	0.147097	0.440364	0.293169	0.41808	0.130453	0.097073	0.0989187	0.254524	0.372465	0.278717	0.0877138	0.0876691	0.0836975	0.242214	0.0762716
0	0.260976	0.579235	0.308761	0.545454	0.335173	0.295124	0.173358	0.387897	0.629612	0.343419	0.36736	0.228074	0.196945	0.422218	0.251971
0	0.341861	0.406244	0.0735966	0.41808	0.278968	0.263902	0.0526129	0.0545404	0.341031	0.0751916	0.214919	0.0402354	0.0531022	0.0561149	0.0415439
1	0.583529	0.570693	0.534321	0.41808	0.65194	0.514537	0.608995	0.609939	0.498067	0.502215	0.580153	0.670058	0.576084	0.57759	0.635788
0	0.623084	0.448996	0.0416759	0.51992	0.584215	0.668228	0.0737227	0.0362254	0.478968	0.0525713	0.628897	0.0637055	0.103152	0.0455961	0.088183
0	0.193599	0.536149	0.194796	0.494282	0.227649	0.179043	0.0790856	0.225195	0.539327	0.210887	0.20984	0.0951211	0.08352	0.24147	0.0999028
1	0.446704	0.748137	0.865012	0.51992	0.695745	0.479344	0.836483	0.949745	0.765577	0.860253	0.706443	0.932133	0.82816	0.946376	0.923943
0	0.661064	0.496885	0.456847	0.468674	0.663239	0.657047	0.602175	0.462346	0.475683	0.452421	0.655407	0.600456	0.609015	0.457171	0.604214
0	0.176965	0.536149	0.227579	0.51992	0.209292	0.178295	0.0865534	0.261185	0.564253	0.252161	0.209102	0.104136	0.0946363	0.285958	0.112878
0	0.341861	0.676805	0.188104	0.545454	0.519062	0.389577	0.13301	0.331873	0.719441	0.219731	0.555816	0.237513	0.16188	0.370773	0.271254
1	0.648605	0.596174	0.934351	0.369154	0.729612	0.532101	0.955021	0.954818	0.473387	0.908096	0.61787	0.967452	0.932168	0.936007	0.950159
0	0.433122	0.76738	0.272335	0.643984	0.704644	0.606782	0.248121	0.554629	0.856965	0.347813	0.813147	0.497446	0.34305	0.63021	0.587357
1	0.623084	0.566405	0.227579	0.494282	0.684146	0.642181	0.328608	0.284827	0.568946	0.243482	0.694205	0.386506	0.364857	0.300844	0.417333
0	0.30568	0.364867	0.290963	0.545454	0.219049	0.347568	0.187703	0.199138	0.419217	0.325618	0.257414	0.129435	0.216072	0.226821	0.152692
1	0.623084	0.423212	0.734368	0.41808	0.560681	0.559423	0.80394	0.6774	0.356594	0.6981	0.497231	0.75728	0.771518	0.638853	0.722864
1	0.583529	0.414703	0.452531	0.468674	0.512628	0.571713	0.532888	0.379497	0.395839	0.448357	0.50209	0.459841	0.535402	0.376443	0.464182
0	0.63594	0.492516	0.429004	0.345598	0.635103	0.488258	0.554439	0.430438	0.350123	0.370475	0.487617	0.549788	0.486586	0.373236	0.484541
1	0.63594	0.466348	0.324432	0.57075	0.612539	0.729301	0.448611	0.304309	0.546355	0.369769	0.704758	0.421672	0.525308	0.346553	0.49188
1	0.529159	0.475057	0.813751	0.595683	0.514948	0.651279	0.822731	0.802318	0.579573	0.831442	0.633139	0.811114	0.846383	0.81952	0.833149
0	0.610052	0.373005	0.714533	0.41808	0.499448	0.544532	0.781147	0.607971	0.310936	0.677984	0.438025	0.693097	0.746969	0.568878	0.657199
0	0.623084	0.364867	0.0591716	0.44323	0.504879	0.587626	0.101507	0.037145	0.325369	0.0639655	0.47286	0.0659573	0.116845	0.0405696	0.077439
1	0.596861	0.457659	0.133274	0.595683	0.565766	0.716215	0.194566	0.12001	0.562791	0.173541	0.685104	0.175078	0.273969	0.155786	0.243895
0	0.63594	0.492516	0.545341	0.393349	0.635103	0.545797	0.659871	0.546036	0.397261	0.501034	0.543587	0.655048	0.616704	0.502417	0.612327
1	0.30568	0.488148	0.338115	0.804311	0.308664	0.680122	0.221476	0.33618	0.799064	0.509318	0.672837	0.223008	0.408432	0.500047	0.395849
0	0.529159	0.466348	0.457823	0.643984	0.506938	0.701687	0.493623	0.433846	0.619722	0.534637	0.677013	0.468754	0.597222	0.507288	0.565396
1	0.610052	0.779626	0.204394	0.41808	0.836549	0.544532	0.291327	0.478439	0.721436	0.197402	0.782289	0.562781	0.28836	0.460997	0.54223
0	0.30568	0.448996	0.070887	0.30077	0.278757	0.143915	0.0446909	0.0616506	0.270633	0.0583866	0.132221	0.0398192	0.0334942	0.0512693	0.0309305
0	0.240278	0.364867	0.147071	0.41808	0.168836	0.172535	0.0721297	0.0950834	0.303643	0.14447	0.122373	0.0483059	0.0669704	0.0942306	0.046488
1	0.661064	0.531799	0.243655	0.468674	0.691256	0.657047	0.378344	0.275251	0.509924	0.250483	0.681952	0.407581	0.402758	0.281353	0.42716
0	0.127534	0.364867	0.199418	0.44323	0.087318	0.0914966	0.0559081	0.131511	0.325369	0.200179	0.0645053	0.0379852	0.0511544	0.133135	0.0362167
1	0.583529	0.544831	0.147212	0.322777	0.62981	0.400545	0.205028	0.176988	0.374319	0.12305	0.446417	0.236394	0.16967	0.149131	0.197542
0	0.35437	0.364867	0.108794	0.369154	0.258056	0.232143	0.0802819	0.0693837	0.26277	0.0999745	0.166398	0.0531869	0.0704535	0.0643835	0.0483795
1	0.661064	0.596174	0.82063	0.345598	0.74009	0.518357	0.883135	0.872508	0.448345	0.763805	0.605076	0.914006	0.83446	0.828422	0.87554
0	0.294107	0.427485	0.179016	0.345598	0.252644	0.166216	0.108159	0.146228	0.294119	0.154862	0.143029	0.0901193	0.0852724	0.127014	0.0732062
0	0.433122	0.364867	0.271334	0.393349	0.324446	0.327483	0.247227	0.184191	0.28276	0.24991	0.240608	0.172173	0.220949	0.16989	0.156947
0	0.596861	0.440364	0.33186	0.494282	0.549953	0.614058	0.423742	0.289967	0.445408	0.344992	0.566782	0.376217	0.451611	0.302136	0.402192
0	0.294107	0.406244	0.2656	0.468674	0.237813	0.261925	0.163921	0.206367	0.387676	0.271518	0.213419	0.12871	0.164048	0.212049	0.131141
0	0.487849	0.4707	0.341138	0.57075	0.470644	0.581435	0.349099	0.324081	0.550598	0.386456	0.560608	0.33194	0.411532	0.36655	0.388807
1	0.250484	0.596174	0.416944	0.369154	0.33748	0.149539	0.238735	0.519855	0.473387	0.370465	0.209639	0.319602	0.187415	0.470064	0.257352
0	0.433122	0.496885	0.574117	0.322777	0.441147	0.256239	0.52696	0.578772	0.331331	0.493651	0.264758	0.531476	0.420751	0.50032	0.431144
0	0.282793	0.717358	0.601861	0.51992	0.495926	0.296186	0.421692	0.794283	0.736785	0.611869	0.496323	0.636739	0.423789	0.796927	0.626995
1	0.623084	0.764245	0.417217	0.57075	0.832912	0.71725	0.532054	0.699883	0.813174	0.460921	0.873852	0.765786	0.599148	0.729038	0.797286
1	0.570073	0.381216	0.205401	0.468674	0.467175	0.556908	0.265765	0.143965	0.363576	0.213551	0.457649	0.193842	0.284989	0.150934	0.211423
0	0.406277	0.440364	0.117584	0.393349	0.365297	0.301528	0.101758	0.0995084	0.349222	0.112214	0.269673	0.0874072	0.0951803	0.0953959	0.0831092
0	0.610052	0.509992	0.190517	0.345598	0.624977	0.458243	0.274459	0.203407	0.36587	0.164526	0.473467	0.285172	0.23838	0.176618	0.249249
0	0.329568	0.661326	0.060339	0.468674	0.489599	0.298316	0.0415994	0.1148	0.638937	0.068043	0.442618	0.0771046	0.0477378	0.126472	0.0850136
1	0.673304	0.661326	0.775536	0.345598	0.79522	0.53337	0.858182	0.871779	0.516677	0.712762	0.67364	0.916073	0.805391	0.82892	0.879435
0	0.294107	0.536149	0.399581	0.345598	0.335407	0.166216	0.259157	0.442675	0.390029	0.344212	0.195323	0.295203	0.197906	0.38571	0.231099
1	0.583529	0.57497	0.930459	0.41808	0.655568	0.514537	0.94131	0.94806	0.50235	0.910965	0.583798	0.954445	0.920514	0.93285	0.937382
0	0.433122	0.385348	0.0799622	0.44323	0.342254	0.38015	0.0762235	0.054754	0.344444	0.0848471	0.299412	0.0538723	0.0825525	0.0585859	0.0595529
1	0.583529	0.453324	0.495347	0.44323	0.548543	0.543267	0.57319	0.458164	0.408672	0.477063	0.507759	0.535235	0.557529	0.440656	0.520385
0	0.294107	0.440364	0.127418	0.30077	0.261831	0.136654	0.0765379	0.107959	0.263923	0.102638	0.122417	0.0663636	0.0550061	0.0876212	0.0494852
1	0.673304	0.479418	0.917085	0.667144	0.660927	0.836594	0.948089	0.912187	0.654881	0.931604	0.823262	0.943721	0.961695	0.926537	0.956831
0	0.610052	0.466348	0.184528	0.44323	0.586723	0.572961	0.26709	0.171583	0.421147	0.186071	0.548003	0.247577	0.278187	0.173136	0.2576
1	0.433122	0.389496	0.178851	0.369154	0.345871	0.302603	0.164847	0.12799	0.283161	0.160912	0.236563	0.120985	0.143249	0.115698	0.107617
1	0.63594	0.566405	0.250234	0.468674	0.69565	0.629418	0.365458	0.310713	0.544072	0.256799	0.682654	0.42516	0.38734	0.316199	0.441218
1	0.685312	0.444676	0.701063	0.51992	0.644047	0.73131	0.814087	0.660049	0.474695	0.70461	0.690841	0.781422	0.825524	0.663487	0.792713
1	0.673304	0.509992	0.754655	0.41808	0.685601	0.617677	0.844213	0.766448	0.438424	0.718877	0.627573	0.848197	0.817685	0.731778	0.821516
0	0.176965	0.385348	0.0853247	0.57075	0.131219	0.214626	0.0308191	0.0585082	0.465174	0.111187	0.163775	0.0222723	0.0414745	0.0768171	0.0304133
1	0.393051	0.431768	0.914925	0.595683	0.345634	0.505617	0.875046	0.893353	0.537358	0.920225	0.453331	0.848707	0.882397	0.899397	0.856876
0	0.271747	0.427485	0.414352	0.689523	0.23288	0.470443	0.253317	0.355455	0.630834	0.516261	0.416625	0.216399	0.355944	0.450929	0.305962
1	0.570073	0.596174	0.843215	0.545454	0.661497	0.639834	0.86592	0.889337	0.645445	0.845366	0.71419	0.901771	0.870977	0.88941	0.902322
0	0.685312	0.4707	0.488329	0.44323	0.665778	0.658195	0.650956	0.468161	0.425329	0.470461	0.635863	0.62686	0.642946	0.450622	0.617617
0	0.542868	0.448996	0.0612366	0.369154	0.504354	0.412613	0.0822465	0.0532371	0.334255	0.0579445	0.378628	0.0716636	0.0788007	0.0506739	0.0695295
1	0.596861	0.381216	0.408777	0.41808	0.494018	0.529561	0.501646	0.308892	0.318324	0.384884	0.431061	0.398621	0.478154	0.290079	0.381515
0	0.529159	0.536149	0.313817	0.51992	0.570581	0.569214	0.352587	0.353661	0.564253	0.337956	0.603236	0.38816	0.390783	0.376824	0.42159
1	0.596861	0.475057	0.493241	0.345598	0.581446	0.443335	0.582066	0.477272	0.334696	0.428979	0.429374	0.563093	0.50727	0.415222	0.492014
0	0.317504	0.364867	0.18665	0.345598	0.228388	0.183585	0.122129	0.122484	0.243714	0.161276	0.130281	0.0822791	0.0968419	0.106244	0.0676574
1	0.610052	0.562108	0.880108	0.545454	0.66887	0.680333	0.908366	0.90524	0.613495	0.879968	0.725297	0.925149	0.910852	0.904041	0.925019
1	0.697078	0.553485	0.887488	0.595683	0.740292	0.803374	0.935398	0.908397	0.652348	0.895954	0.828272	0.945336	0.944894	0.914249	0.951493
0	0.556513	0.536149	0.463403	0.620131	0.596711	0.702753	0.52113	0.507138	0.659632	0.528318	0.727952	0.55734	0.61023	0.567582	0.6346
0	0.63594	0.536149	0.809285	0.468674	0.671387	0.629418	0.865561	0.833438	0.514204	0.791751	0.659511	0.879672	0.853154	0.816805	0.86651
1	0.460366	0.431768	0.651977	0.468674	0.40869	0.437053	0.624599	0.596108	0.412338	0.637462	0.387816	0.571707	0.605002	0.581446	0.554058
0	0.63594	0.553485	0.134707	0.51992	0.685374	0.681441	0.218275	0.167216	0.58102	0.155936	0.720185	0.255779	0.268444	0.190581	0.303573
0	0.41964	0.536149	0.17811	0.369154	0.463559	0.290048	0.158188	0.20669	0.414259	0.16027	0.327279	0.182153	0.136973	0.186644	0.158918
1	0.542868	0.431768	0.911453	0.44323	0.488327	0.498211	0.916284	0.889135	0.388146	0.893281	0.445515	0.895971	0.894553	0.867665	0.871456
0	0.202351	0.483781	0.323448	0.620131	0.204207	0.291952	0.146319	0.317947	0.612085	0.390714	0.291824	0.147585	0.189915	0.381756	0.189112
1	0.240278	0.448996	0.545341	0.545454	0.21869	0.270702	0.328938	0.503602	0.504157	0.570412	0.247934	0.301742	0.345422	0.527982	0.318449
0	0.446704	0.406244	0.0611399	0.595683	0.373007	0.565459	0.0615458	0.0452077	0.51173	0.0854049	0.489033	0.0466336	0.0954658	0.0632671	0.0721613
0	0.501628	0.406244	0.19121	0.468674	0.424527	0.481889	0.210341	0.14563	0.387676	0.199749	0.408186	0.163849	0.225101	0.153037	0.177534
1	0.685312	0.381216	0.677744	0.322777	0.587232	0.51963	0.797923	0.574416	0.237814	0.597263	0.421159	0.718667	0.725995	0.492032	0.640279
1	0.661064	0.509992	0.917808	0.689523	0.673894	0.84399	0.946323	0.921961	0.702929	0.935061	0.845187	0.947582	0.96247	0.937327	0.961591
1	0.37998	0.617026	0.0433676	0.369154	0.499297	0.2543	0.0359086	0.0707119	0.494775	0.0418151	0.351882	0.0567275	0.0339454	0.0677714	0.0529879
1	0.685312	0.444676	0.326405	0.41808	0.644047	0.631794	0.494939	0.288421	0.376478	0.309144	0.587924	0.446639	0.484084	0.27326	0.436893
0	0.169078	0.536149	0.211048	0.44323	0.200531	0.126289	0.0763829	0.243096	0.489008	0.211166	0.151208	0.0922903	0.0709595	0.242299	0.0862891
0	0.193599	0.385348	0.0991231	0.468674	0.143975	0.162713	0.0390598	0.0682252	0.367549	0.108203	0.123202	0.0281789	0.0413552	0.0750883	0.0306895
0	0.460366	0.570693	0.207701	0.751322	0.535826	0.756013	0.20458	0.265094	0.802743	0.324838	0.797209	0.255493	0.363104	0.391057	0.414086
1	0.762092	0.39784	0.65693	0.545454	0.6885	0.823196	0.831315	0.568278	0.452904	0.673645	0.761257	0.770424	0.854685	0.586722	0.798701
0	0.317504	0.570693	0.264069	0.51992	0.389828	0.335176	0.175369	0.330087	0.597603	0.2888	0.402721	0.223854	0.194867	0.355014	0.24291
1	0.220731	0.661326	0.701886	0.620131	0.359067	0.317457	0.459723	0.822844	0.764152	0.74256	0.464896	0.620036	0.508878	0.847067	0.653982
0	0.623084	0.518724	0.371389	0.393349	0.644871	0.530831	0.486519	0.397309	0.422113	0.339902	0.551412	0.50589	0.452687	0.364953	0.471133
0	0.250484	0.448996	0.187504	0.51992	0.228018	0.259958	0.0967951	0.164788	0.478968	0.211233	0.238029	0.0869209	0.110086	0.185837	0.099409
0	0.474088	0.377102	0.187504	0.369154	0.371921	0.342027	0.19239	0.128705	0.272847	0.168415	0.260835	0.136226	0.168677	0.11613	0.122095
1	0.515405	0.509992	0.20724	0.44323	0.533516	0.468145	0.234502	0.220835	0.463376	0.207571	0.483571	0.2462	0.238411	0.220685	0.248902
0	0.260976	0.4707	0.163791	0.393349	0.252446	0.173265	0.087492	0.154361	0.376943	0.153815	0.169226	0.0842402	0.0766889	0.145317	0.0752469
1	0.623084	0.389496	0.438936	0.345598	0.52889	0.473226	0.552958	0.343324	0.263154	0.379412	0.385223	0.455608	0.483483	0.293093	0.395487
0	0.147097	0.373005	0.255645	0.44323	0.104011	0.107663	0.0840593	0.177337	0.332934	0.253085	0.0780292	0.0590024	0.0760597	0.176654	0.0553799
1	0.185138	0.488148	0.945945	0.41808	0.189734	0.126852	0.827123	0.944301	0.417458	0.929475	0.131757	0.828386	0.752075	0.927544	0.758799
1	0.460366	0.496885	0.560471	0.393349	0.467808	0.354538	0.535918	0.565251	0.40137	0.515462	0.361638	0.539684	0.477265	0.520911	0.483547
1	0.610052	0.645495	0.662351	0.51992	0.735686	0.654745	0.73904	0.783523	0.669039	0.668393	0.761038	0.829208	0.752561	0.78495	0.832454
0	0.623084	0.492516	0.665608	0.44323	0.622551	0.587626	0.750115	0.665497	0.446387	0.639916	0.584388	0.745855	0.729274	0.639687	0.723979
0	0.37998	0.4707	0.207701	0.643984	0.366374	0.548083	0.16463	0.196037	0.62375	0.275987	0.528381	0.156611	0.240295	0.259161	0.224696
1	0.610052	0.444676	0.953369	0.545454	0.567164	0.680333	0.963254	0.943469	0.499874	0.950649	0.637923	0.955265	0.96149	0.940075	0.952863
1	0.487849	0.381216	0.61004	0.41808	0.388369	0.410143	0.605094	0.50147	0.318324	0.574741	0.322128	0.504381	0.560523	0.467582	0.465746
1	0.610052	0.423212	0.919445	0.545454	0.547393	0.680333	0.937783	0.895719	0.478474	0.917467	0.620447	0.919334	0.937562	0.893149	0.918832
0	0.623084	0.492516	0.362389	0.393349	0.622551	0.530831	0.477335	0.364164	0.397261	0.331751	0.529087	0.473443	0.444327	0.333983	0.440953
0	0.433122	0.364867	0.559225	0.393349	0.324446	0.327483	0.512589	0.432829	0.28276	0.514271	0.240608	0.398117	0.452446	0.392305	0.350701
0	0.673304	0.418951	0.111435	0.369154	0.608978	0.561935	0.206219	0.0872184	0.308121	0.102285	0.495712	0.164377	0.195973	0.0805829	0.157861
1	0.610052	0.562108	0.64712	0.369154	0.66887	0.486984	0.726515	0.706584	0.439399	0.58855	0.546298	0.769477	0.665951	0.652329	0.713735
1	0.529159	0.431768	0.873993	0.911881	0.474901	0.943541	0.878011	0.844189	0.887454	0.948657	0.926016	0.850423	0.963069	0.932858	0.949396
1	0.610052	0.389496	0.904026	0.345598	0.515473	0.458243	0.926256	0.860989	0.263154	0.864685	0.371509	0.893561	0.88663	0.810204	0.844525
0	0.185138	0.509992	0.227579	0.494282	0.202363	0.170362	0.090127	0.241958	0.513709	0.243482	0.18632	0.0995105	0.093536	0.257325	0.103352
1	0.63594	0.562108	0.227579	0.44323	0.692246	0.602138	0.338473	0.281372	0.514699	0.226739	0.654493	0.392971	0.347997	0.278961	0.397602
0	0.515405	0.385348	0.0674882	0.393349	0.418099	0.411377	0.0829948	0.0460682	0.300449	0.0663578	0.326387	0.0582975	0.0829509	0.0457334	0.0596144
1	0.730823	0.596174	0.225218	0.30077	0.797238	0.550848	0.418756	0.306858	0.39916	0.179621	0.634644	0.504686	0.349396	0.250123	0.429532
1	0.610052	0.7138	0.445446	0.44323	0.787879	0.572961	0.548177	0.669455	0.670353	0.430236	0.748677	0.734444	0.537838	0.651009	0.71558
0	0.596861	0.536149	0.198522	0.44323	0.63486	0.558166	0.275284	0.22931	0.489008	0.199332	0.59243	0.305735	0.284491	0.22931	0.312037
1	0.63594	0.381216	0.227579	0.345598	0.534299	0.488258	0.338473	0.160738	0.256565	0.195749	0.391957	0.251981	0.2952	0.138374	0.221538
0	0.673304	0.557801	0.847255	0.345598	0.722311	0.53337	0.904625	0.876689	0.410588	0.794998	0.586649	0.920423	0.862153	0.832717	0.884077
0	0.673304	0.514359	0.0910578	0.41808	0.689045	0.617677	0.173486	0.10005	0.442646	0.0918871	0.631068	0.183046	0.184463	0.100773	0.19246
1	0.771942	0.625252	0.814006	0.468674	0.84507	0.777707	0.918648	0.880631	0.602664	0.796513	0.842305	0.945726	0.91363	0.866891	0.939956
1	0.501628	0.527445	0.91986	0.872855	0.536087	0.90329	0.913977	0.928557	0.884796	0.961034	0.908161	0.922014	0.966518	0.96411	0.966957
1	0.596861	0.523086	0.718639	0.393349	0.623642	0.500761	0.776811	0.741691	0.426297	0.671951	0.52616	0.791724	0.729454	0.697333	0.746538
1	0.317504	0.410467	0.273337	0.84829	0.260935	0.761436	0.181939	0.215703	0.798108	0.472109	0.699763	0.145009	0.399409	0.388871	0.323309
0	0.35437	0.4707	0.188104	0.345598	0.341781	0.212221	0.138212	0.177411	0.330892	0.162498	0.206038	0.131732	0.110916	0.153925	0.107955
1	0.433122	0.436061	0.0838032	0.322777	0.386769	0.256239	0.0797106	0.0695569	0.280496	0.0715665	0.225982	0.0671765	0.064974	0.0599054	0.0562373
0	0.596861	0.368927	0.0913371	0.41808	0.482004	0.529561	0.138932	0.0588449	0.307277	0.0921526	0.420073	0.0929713	0.145592	0.0599689	0.0995074
0	0.367081	0.448996	0.0985728	0.468674	0.335875	0.337452	0.0759536	0.0858787	0.429036	0.107642	0.309011	0.067272	0.0842726	0.0939052	0.0751035
1	0.317504	0.453324	0.611242	0.51992	0.293007	0.335176	0.463719	0.574526	0.483245	0.620636	0.31031	0.433187	0.467576	0.583588	0.438023
0	0.37998	0.364867	0.175657	0.369154	0.279179	0.2543	0.139326	0.114786	0.26277	0.158143	0.183209	0.0938029	0.119368	0.103928	0.0828555
0	0.260976	0.377102	0.0806673	0.369154	0.191816	0.15736	0.0428184	0.0534963	0.272847	0.0752343	0.11579	0.0297089	0.037352	0.0504128	0.0269738
0	0.542868	0.453324	0.0674882	0.393349	0.508361	0.44082	0.0900046	0.0596333	0.360991	0.0663578	0.408969	0.0795989	0.0905012	0.0588845	0.0807097
0	0.529159	0.518724	0.256501	0.369154	0.554805	0.398098	0.294148	0.278653	0.397736	0.228344	0.422147	0.313604	0.258547	0.249197	0.277397
0	0.406277	0.621148	0.254685	0.345598	0.530158	0.255268	0.216907	0.365396	0.47388	0.218701	0.356328	0.309241	0.174844	0.319354	0.253726
0	0.556513	0.364867	0.0674882	0.41808	0.437974	0.484436	0.093706	0.0424684	0.303643	0.0693017	0.374634	0.0611291	0.0998188	0.0440829	0.0666602
1	0.741529	0.608732	0.613641	0.667144	0.813207	0.880209	0.790623	0.715716	0.76033	0.685933	0.911972	0.846947	0.860125	0.771346	0.893313
1	0.697078	0.612887	0.792734	0.620131	0.781067	0.820959	0.879269	0.859778	0.725122	0.820085	0.869365	0.915669	0.906446	0.877232	0.931441
1	0.623084	0.518724	0.502928	0.345598	0.644871	0.473226	0.612255	0.52941	0.373855	0.437953	0.495511	0.629786	0.539483	0.465189	0.55955
0	0.37998	0.562108	0.227579	0.51992	0.447398	0.405218	0.180452	0.281372	0.589337	0.252161	0.46691	0.223253	0.205515	0.306803	0.247839
0	0.211395	0.496885	0.194796	0.322777	0.22126	0.0988756	0.085796	0.199587	0.331331	0.161712	0.106283	0.0905318	0.0615559	0.166801	0.0670291
1	0.341861	0.566405	0.66773	0.51992	0.411806	0.362523	0.543975	0.728458	0.593476	0.673421	0.427392	0.611258	0.544772	0.731207	0.607404
0	0.542868	0.621148	0.21283	0.41808	0.658943	0.469414	0.256866	0.313316	0.549299	0.205149	0.581337	0.354955	0.250257	0.301183	0.340945
1	0.35437	0.479418	0.546037	0.369154	0.34903	0.232143	0.433755	0.534042	0.361448	0.490056	0.23026	0.425522	0.357996	0.479379	0.355468
1	0.719841	0.402035	0.447389	0.468674	0.644288	0.721368	0.645696	0.36276	0.383617	0.443515	0.64676	0.560412	0.656631	0.360283	0.573052
0	0.282793	0.39366	0.196653	0.689523	0.219844	0.485467	0.114636	0.143591	0.598388	0.281721	0.401746	0.0854766	0.186768	0.210018	0.140252
1	0.41964	0.684404	0.610841	0.751322	0.606119	0.721173	0.551824	0.774708	0.867977	0.722384	0.833901	0.716437	0.701862	0.845644	0.814941
1	0.583529	0.509992	0.283604	0.44323	0.599448	0.543267	0.361885	0.299743	0.463376	0.279241	0.556214	0.374341	0.363326	0.294674	0.373632
0	0.673304	0.427485	0.172428	0.322777	0.616584	0.504585	0.296105	0.140676	0.273634	0.143511	0.447316	0.246793	0.251613	0.117629	0.211434
1	0.393051	0.381216	0.108794	0.393349	0.30351	0.288999	0.0906775	0.0739121	0.296861	0.104243	0.220226	0.0636333	0.0850157	0.0714349	0.0613522
1	0.648605	0.418951	0.495347	0.468674	0.583086	0.643351	0.626392	0.424594	0.399943	0.488691	0.578079	0.557353	0.629528	0.418976	0.561608
0	0.446704	0.431768	0.130573	0.345598	0.39576	0.291099	0.126623	0.107367	0.297688	0.11419	0.254331	0.105673	0.106619	0.0944583	0.0909228
1	0.673304	0.518724	0.899703	0.620131	0.692469	0.802567	0.937383	0.907692	0.644084	0.910594	0.809863	0.940577	0.948788	0.916727	0.949599
0	0.661064	0.579235	0.174765	0.345598	0.727568	0.518357	0.290113	0.231901	0.431464	0.151292	0.590669	0.354619	0.256753	0.20234	0.314792
1	0.648605	0.483781	0.576723	0.393349	0.640122	0.56068	0.695957	0.568874	0.389087	0.531051	0.55061	0.684221	0.653502	0.523931	0.641979
0	0.741529	0.406244	0.340633	0.369154	0.672081	0.648018	0.565232	0.27038	0.297275	0.302193	0.571448	0.479975	0.527325	0.239066	0.446335
0	0.648605	0.653453	0.262544	0.369154	0.771546	0.532101	0.390297	0.407312	0.53327	0.233612	0.666028	0.532124	0.355056	0.368147	0.487113
1	0.240278	0.457659	0.627261	0.667144	0.224217	0.397866	0.403353	0.595048	0.635274	0.697565	0.373118	0.380289	0.489792	0.665272	0.461062
0	0.176965	0.440364	0.164794	0.804311	0.156852	0.49287	0.0608183	0.140309	0.767101	0.297355	0.449721	0.0535208	0.139405	0.254536	0.119041
0	0.623084	0.364867	0.426393	0.393349	0.504879	0.530831	0.540937	0.309718	0.28276	0.390048	0.41751	0.420777	0.502633	0.281181	0.390733
0	0.542868	0.364867	0.299963	0.41808	0.424783	0.469414	0.34861	0.206077	0.303643	0.284934	0.361076	0.250504	0.332798	0.196232	0.242446
0	0.176965	0.389496	0.459496	0.494282	0.133057	0.162019	0.205798	0.362173	0.395366	0.466484	0.124344	0.15699	0.198684	0.369699	0.154981
0	0.35437	0.479418	0.181589	0.345598	0.34903	0.212221	0.133395	0.176115	0.338521	0.157024	0.210983	0.130626	0.107251	0.152991	0.107165
0	0.529159	0.488148	0.452531	0.393349	0.526949	0.426033	0.48856	0.44961	0.393167	0.414108	0.423926	0.483127	0.442575	0.411955	0.439144
0	0.460366	0.364867	0.107118	0.643984	0.348452	0.63512	0.109094	0.0682752	0.519297	0.154243	0.52222	0.0721691	0.175549	0.0997992	0.117965
1	0.501628	0.509992	0.20724	0.44323	0.52011	0.453184	0.226629	0.220835	0.463376	0.207571	0.469027	0.238355	0.22986	0.220685	0.240503
0	0.63594	0.4707	0.109504	0.369154	0.616336	0.517084	0.182476	0.103095	0.353578	0.100596	0.496927	0.169929	0.171949	0.0950996	0.160896
1	0.487849	0.645495	0.836417	0.711049	0.631728	0.73511	0.825074	0.903618	0.819102	0.878361	0.822141	0.890863	0.881175	0.927654	0.922482
1	0.63594	0.833836	0.502647	0.345598	0.887046	0.488258	0.622486	0.834095	0.729443	0.437693	0.79557	0.874534	0.551065	0.790167	0.828491
1	0.648605	0.562108	0.617627	0.345598	0.703583	0.50331	0.72902	0.679781	0.41474	0.547782	0.561805	0.770968	0.659641	0.614325	0.707527
1	0.596861	0.600375	0.267796	0.369154	0.688596	0.471955	0.354805	0.361319	0.477659	0.238195	0.565192	0.445463	0.317749	0.324855	0.401153
1	0.648605	0.431768	0.607633	0.369154	0.594728	0.532101	0.721049	0.549871	0.319184	0.549476	0.477809	0.669836	0.664977	0.492743	0.6137
0	0.661064	0.566405	0.087452	0.345598	0.717933	0.518357	0.161432	0.11543	0.418904	0.0778197	0.579759	0.1988	0.147469	0.102959	0.180821
1	0.661064	0.591959	0.701063	0.494282	0.736995	0.682547	0.800278	0.77598	0.593954	0.694827	0.747379	0.847782	0.801906	0.768635	0.844628
0	0.610052	0.444676	0.0569906	0.393349	0.567164	0.51581	0.0942489	0.0487444	0.353125	0.05657	0.473365	0.0805151	0.0974116	0.0486265	0.0838242
0	0.329568	0.448996	0.41954	0.494282	0.300888	0.323007	0.301776	0.380172	0.453886	0.428658	0.295773	0.273847	0.305605	0.388816	0.278891
0	0.474088	0.4707	0.198522	0.369154	0.457269	0.342027	0.203044	0.187308	0.353578	0.177969	0.329154	0.191848	0.17751	0.168445	0.169599
0	0.515405	0.492516	0.481036	0.834609	0.51753	0.875285	0.504653	0.482155	0.831906	0.666489	0.869135	0.503354	0.737601	0.660351	0.720959
1	0.685312	0.381216	0.261025	0.369154	0.587232	0.5767	0.420579	0.186555	0.276259	0.232287	0.476596	0.321706	0.386826	0.166027	0.297113
0	0.406277	0.462001	0.170752	0.345598	0.384072	0.255268	0.146207	0.156408	0.323351	0.147923	0.241275	0.13503	0.119884	0.13611	0.112862
1	0.406277	0.496885	0.255859	0.393349	0.414822	0.301528	0.217905	0.261221	0.40137	0.236079	0.309704	0.222893	0.193865	0.241488	0.199974
0	0.282793	0.523086	0.192517	0.369154	0.313093	0.173996	0.112117	0.213959	0.401846	0.172761	0.196727	0.12692	0.0926265	0.19271	0.106474
0	0.271747	0.39784	0.189825	0.731664	0.213438	0.528049	0.106196	0.140364	0.649648	0.292325	0.445915	0.0802702	0.19219	0.221056	0.145602
0	0.37998	0.637456	0.160586	0.322777	0.519324	0.213075	0.127498	0.257266	0.46584	0.133897	0.318604	0.201907	0.0985288	0.217802	0.158247
0	0.317504	0.4707	0.116654	0.41808	0.306463	0.241179	0.0760675	0.109833	0.400894	0.116066	0.233723	0.0727992	0.0735746	0.109448	0.0712398
1	0.487849	0.523086	0.493241	0.369154	0.518689	0.355705	0.49406	0.524059	0.401846	0.440421	0.383691	0.520721	0.427553	0.471462	0.455652
0	0.63594	0.501254	0.188275	0.620131	0.6425	0.772373	0.289622	0.195652	0.628225	0.244811	0.771051	0.293517	0.398353	0.251009	0.392943
0	0.730823	0.406244	0.570681	0.903281	0.660121	0.975018	0.753117	0.486564	0.86546	0.787808	0.962958	0.683328	0.925695	0.718784	0.888859
0	0.282793	0.427485	0.0711093	0.41808	0.242625	0.209675	0.0411772	0.0570857	0.360534	0.0727967	0.180618	0.0341308	0.0410222	0.0587448	0.0347354
1	0.70859	0.444676	0.743789	0.620131	0.668306	0.82964	0.854225	0.705892	0.574909	0.778487	0.797274	0.826474	0.888762	0.742344	0.863266
0	0.393051	0.389496	0.176553	0.369154	0.310329	0.265887	0.14546	0.126257	0.283161	0.15892	0.206435	0.106578	0.125062	0.114199	0.0940362
0	0.70859	0.381216	0.364988	0.322777	0.613037	0.549586	0.557392	0.271139	0.237814	0.303776	0.44982	0.449927	0.484558	0.223137	0.387066
1	0.719841	0.779626	0.770014	0.41808	0.892525	0.672734	0.87522	0.921609	0.721436	0.734753	0.858617	0.955222	0.853893	0.904618	0.94317
1	0.63594	0.509992	0.273337	0.369154	0.649829	0.517084	0.392171	0.289196	0.389558	0.243033	0.5306	0.403494	0.355128	0.25823	0.366317
0	0.771942	0.364867	0.861364	0.57075	0.672313	0.847317	0.940296	0.787174	0.44394	0.867771	0.770334	0.903775	0.948184	0.796562	0.915694
1	0.719841	0.562108	0.918945	0.84829	0.766223	0.953796	0.957135	0.936355	0.87805	0.956915	0.960005	0.964746	0.982731	0.965203	0.984374
0	0.367081	0.448996	0.786672	0.369154	0.335875	0.24305	0.698765	0.755877	0.334255	0.734357	0.22211	0.666204	0.608469	0.700706	0.579587
1	0.556513	0.389496	0.777096	0.494282	0.461772	0.570464	0.803671	0.697633	0.395366	0.767938	0.478515	0.734702	0.796176	0.6876	0.727978
1	0.751953	0.562108	0.905478	0.911881	0.793875	0.980161	0.956022	0.925622	0.929492	0.961619	0.982469	0.963684	0.987886	0.968749	0.988688
1	0.596861	0.453324	0.905478	0.44323	0.561824	0.558166	0.924294	0.89048	0.408672	0.886644	0.522322	0.911663	0.906037	0.869488	0.891541
1	0.446704	0.423212	0.952105	0.51992	0.38812	0.479344	0.937443	0.937129	0.453395	0.947107	0.420567	0.920132	0.928255	0.930759	0.90946
1	0.570073	0.444676	0.821948	0.494282	0.52721	0.585153	0.848173	0.791887	0.449643	0.811765	0.541677	0.821792	0.83959	0.780516	0.812226
1	0.63594	0.583489	0.852485	0.494282	0.709052	0.655897	0.89618	0.891323	0.585665	0.842025	0.718714	0.920701	0.889886	0.882095	0.913446
1	0.623084	0.431768	0.872439	0.954997	0.568561	0.982792	0.906451	0.842346	0.941067	0.96192	0.976348	0.883275	0.982135	0.949413	0.974207
1	0.501628	0.410467	0.914663	0.872855	0.428447	0.90329	0.908724	0.884625	0.828654	0.958541	0.868396	0.879259	0.964529	0.941399	0.948859
1	0.596861	0.423212	0.918945	0.731664	0.534038	0.834492	0.934753	0.895092	0.672668	0.941287	0.790918	0.915617	0.958526	0.92242	0.944029
1	0.230359	0.414703	0.866057	0.819957	0.189182	0.610195	0.698891	0.825187	0.766747	0.92257	0.542481	0.641945	0.82785	0.89476	0.780979
1	0.570073	0.596174	0.946715	0.41808	0.661497	0.499486	0.952568	0.963427	0.523746	0.930406	0.587827	0.965937	0.933951	0.95168	0.951679
1	0.610052	0.423212	0.689884	0.545454	0.547393	0.680333	0.761407	0.628536	0.478474	0.703939	0.620447	0.708886	0.7829	0.643576	0.73218
1	0.542868	0.389496	0.918945	0.393349	0.448436	0.44082	0.923055	0.881597	0.304062	0.893087	0.355954	0.889817	0.891017	0.847441	0.850508
1	0.596861	0.562108	0.757039	0.731664	0.656852	0.834492	0.80782	0.803056	0.780479	0.825841	0.859352	0.840633	0.882225	0.85798	0.89776
1	0.260976	0.414703	0.821948	0.545454	0.215178	0.295124	0.658199	0.771563	0.469931	0.825585	0.24733	0.597251	0.6529	0.775859	0.594752
1	0.570073	0.57497	0.954601	0.51992	0.643325	0.612849	0.959293	0.966217	0.601715	0.949698	0.674529	0.968511	0.954279	0.962104	0.96368
1	0.685312	0.406244	0.918945	0.804311	0.610333	0.924191	0.951328	0.888523	0.741728	0.950774	0.893536	0.932212	0.97626	0.93011	0.964762
1	0.623084	0.475057	0.830019	0.595683	0.607371	0.740045	0.875574	0.819255	0.579573	0.845632	0.721895	0.865454	0.894479	0.834422	0.883175
1	0.317504	0.431768	0.866057	0.643984	0.276684	0.472984	0.767999	0.834795	0.586938	0.886823	0.422443	0.728675	0.803226	0.858568	0.766266
1	0.661064	0.475057	0.14386	0.345598	0.645111	0.518357	0.247036	0.137516	0.334696	0.12535	0.501787	0.233182	0.22016	0.120417	0.208998
1	0.63594	0.389496	0.837795	0.41808	0.542267	0.574208	0.885832	0.77322	0.325804	0.806551	0.481851	0.838352	0.859338	0.735513	0.806878
1	0.70859	0.410467	0.866057	0.769993	0.639294	0.916097	0.926107	0.822718	0.704848	0.911983	0.884387	0.899546	0.960868	0.879652	0.943475
1	0.596861	0.423212	0.952105	0.787658	0.534038	0.876946	0.960655	0.937129	0.735496	0.969049	0.841171	0.948546	0.978374	0.958371	0.970172
1	0.596861	0.406244	0.910176	0.751322	0.518054	0.849814	0.927941	0.876983	0.679735	0.937919	0.799425	0.901679	0.957015	0.912825	0.938503
1	0.433122	0.431768	0.845283	0.468674	0.382974	0.407678	0.807913	0.810403	0.412338	0.828331	0.360516	0.770922	0.779823	0.791124	0.741962
1	0.341861	0.785573	0.872439	0.369154	0.643186	0.221583	0.792344	0.961138	0.686595	0.83194	0.479631	0.925956	0.707721	0.945969	0.883781
1	0.661064	0.444676	0.952105	0.545454	0.619025	0.730307	0.968236	0.941962	0.499874	0.949391	0.689889	0.961047	0.967196	0.938576	0.959449
1	0.433122	0.562108	0.786672	0.369154	0.500983	0.302603	0.743323	0.828193	0.439399	0.734357	0.360704	0.787366	0.66359	0.783118	0.717033
1	0.515405	0.389496	0.475291	0.468674	0.422004	0.496936	0.499188	0.376859	0.37154	0.469791	0.407795	0.405744	0.49581	0.373114	0.406308
1	0.367081	0.596174	0.866057	0.834609	0.465869	0.783488	0.798115	0.906105	0.881878	0.925831	0.833619	0.851936	0.90055	0.947102	0.923383
1	0.661064	0.562108	0.918945	0.545454	0.714676	0.730307	0.94705	0.936355	0.613495	0.916985	0.769259	0.956711	0.947548	0.934027	0.955724
1	0.719841	0.431768	0.852485	0.595683	0.669567	0.821707	0.921733	0.818827	0.537358	0.865255	0.780835	0.900849	0.934979	0.833206	0.915759
0	0.583529	0.381216	0.677744	0.393349	0.480582	0.48571	0.734649	0.574416	0.296861	0.630362	0.389836	0.644735	0.684531	0.525636	0.594301
0	0.41964	0.448996	0.830019	0.468674	0.385419	0.393221	0.783385	0.803632	0.429036	0.812741	0.36089	0.755285	0.753798	0.784676	0.725488
0	0.433122	0.629339	0.0396393	0.620131	0.564734	0.578951	0.0391006	0.0679955	0.738567	0.0598288	0.687634	0.0640435	0.067013	0.0987706	0.101891
0	0.271747	0.431768	0.4062	0.322777	0.235755	0.136053	0.247314	0.351696	0.277052	0.339574	0.118767	0.213657	0.177787	0.292272	0.157428
0	0.487849	0.381216	0.677744	0.322777	0.388369	0.30476	0.669891	0.574416	0.237814	0.597263	0.232781	0.573668	0.5644	0.492032	0.473747
0	0.41964	0.406244	0.489312	0.468674	0.348213	0.393221	0.435222	0.406366	0.387676	0.483002	0.3271	0.362271	0.425164	0.401408	0.356661
1	0.341861	0.423212	0.952105	0.711049	0.292046	0.588626	0.913098	0.937129	0.650098	0.962947	0.527573	0.891123	0.934837	0.950598	0.916332
0	0.515405	0.621148	0.677744	0.643984	0.634373	0.68893	0.689215	0.777877	0.75121	0.730946	0.772265	0.777867	0.758088	0.815206	0.823282
1	0.460366	0.785573	0.600245	0.620131	0.745214	0.607998	0.574213	0.845768	0.857208	0.653641	0.827061	0.81454	0.644959	0.868776	0.843284
0	0.474088	0.492516	0.586698	0.345598	0.477217	0.316563	0.572027	0.587111	0.350123	0.517467	0.320981	0.571379	0.48227	0.519457	0.48641
1	0.487849	0.423212	0.959228	0.322777	0.427054	0.30476	0.952581	0.946298	0.270242	0.935324	0.260601	0.938852	0.914152	0.916643	0.894706
0	0.193599	0.562108	0.677744	0.393349	0.245	0.120872	0.400892	0.733993	0.464361	0.630362	0.156479	0.470457	0.320511	0.690516	0.387875
0	0.30568	0.448996	0.0576277	0.322777	0.278757	0.158717	0.0365331	0.0500945	0.290984	0.0500865	0.14563	0.0325593	0.0294629	0.0439175	0.0271043
0	0.37998	0.633407	0.0674882	0.322777	0.515322	0.213075	0.0548826	0.114764	0.46158	0.0582098	0.31536	0.0905123	0.0447185	0.0992041	0.0737393
0	0.329568	0.466348	0.475291	0.322777	0.314545	0.175467	0.348751	0.451048	0.305321	0.401222	0.168998	0.33183	0.259603	0.380378	0.251823
0	0.329568	0.57497	0.531386	0.369154	0.406555	0.21137	0.398605	0.611202	0.452095	0.47617	0.270153	0.475247	0.325	0.556959	0.397852
0	0.271747	0.427485	0.46131	0.41808	0.23288	0.19987	0.289105	0.400001	0.360534	0.433625	0.172149	0.24851	0.251041	0.374912	0.21892
0	0.329568	0.381216	0.72473	0.369154	0.249826	0.21137	0.595901	0.627861	0.276259	0.667979	0.158682	0.499002	0.500974	0.566674	0.415135
1	0.685312	0.389496	0.910176	0.369154	0.594981	0.5767	0.946146	0.869445	0.283161	0.87763	0.484075	0.920777	0.92181	0.82701	0.889402
0	0.240278	0.410467	0.586698	0.51992	0.195041	0.248542	0.365156	0.507136	0.440692	0.597691	0.204782	0.305765	0.3652	0.518767	0.309419
1	0.240278	0.738129	0.866057	0.711049	0.466241	0.454207	0.708147	0.947695	0.874192	0.900105	0.676838	0.864743	0.778086	0.960371	0.894581
0	0.30568	0.381216	0.4062	0.345598	0.230214	0.17473	0.27292	0.306634	0.256565	0.350094	0.130465	0.204004	0.209533	0.261245	0.159632
1	0.446704	0.579235	0.777096	0.945308	0.53042	0.953977	0.741615	0.829938	0.958966	0.92418	0.962581	0.795934	0.935707	0.941452	0.944879
0	0.271747	0.570693	0.190517	0.345598	0.340031	0.150188	0.106601	0.244757	0.42308	0.164526	0.195833	0.140359	0.0830556	0.213135	0.111175
1	0.35437	0.540493	0.963401	0.787658	0.401577	0.706795	0.934808	0.968943	0.81536	0.976078	0.735345	0.944272	0.960778	0.979153	0.96457
0	0.35437	0.381216	0.677744	0.468674	0.270521	0.324123	0.565599	0.574416	0.363576	0.662279	0.249219	0.467416	0.53637	0.55901	0.444717
1	0.341861	0.466348	0.940757	0.89394	0.326254	0.850988	0.894618	0.93394	0.880842	0.973522	0.832887	0.885523	0.960636	0.969269	0.953475
1	0.63594	0.659366	0.746562	0.345598	0.766263	0.488258	0.819909	0.85193	0.514538	0.681011	0.632341	0.891257	0.757339	0.805371	0.846167
1	0.271747	0.536149	0.813581	0.494282	0.31187	0.260941	0.656186	0.837275	0.539327	0.803538	0.297463	0.694076	0.624646	0.827213	0.663429
1	0.41964	0.389496	0.701769	0.883812	0.333807	0.879568	0.643923	0.609575	0.830795	0.852868	0.828387	0.554844	0.852554	0.78873	0.788093
1	0.220731	0.418951	0.767218	0.51992	0.183459	0.226734	0.53939	0.710835	0.449153	0.766796	0.191031	0.48017	0.521621	0.710494	0.466928
0	0.685312	0.381216	0.280647	0.322777	0.587232	0.51963	0.443731	0.202006	0.237814	0.232397	0.421159	0.342509	0.378676	0.166508	0.291682
0	0.583529	0.381216	0.419813	0.41808	0.480582	0.514537	0.501348	0.318622	0.318324	0.39509	0.416821	0.398668	0.476155	0.298935	0.380118
0	0.260976	0.381216	0.545341	0.322777	0.194313	0.129129	0.348819	0.435854	0.237814	0.466162	0.0960189	0.26847	0.25176	0.363985	0.196066
0	0.161474	0.381216	0.503349	0.322777	0.11776	0.0710218	0.218858	0.395231	0.237814	0.426915	0.0529664	0.163627	0.14669	0.328278	0.113312
1	0.610052	0.57497	0.639906	0.819957	0.679433	0.905057	0.720543	0.710679	0.86103	0.778962	0.922299	0.772475	0.866979	0.824415	0.88649
0	0.211395	0.381216	0.757039	0.41808	0.155628	0.148246	0.515045	0.666061	0.318324	0.721332	0.110549	0.421876	0.437198	0.626174	0.358061
1	0.317504	0.389496	0.866057	0.41808	0.245777	0.241179	0.767999	0.809958	0.325804	0.837481	0.186627	0.696857	0.702906	0.774391	0.630492
1	0.556513	0.509992	0.970547	0.834609	0.573368	0.893707	0.971857	0.971924	0.841271	0.983048	0.893613	0.972724	0.986502	0.983338	0.985895
